# Supplementary material for: Genome sequencing of Sporisorium scitamineum provides insights into the pathogenic mechanisms of sugarcane smut
Source: BMC Genomics. 2014 Nov 19;15(1):996. doi: 10.1186/1471-2164-15-996 (PMC4246466; doi:10.1186/1471-2164-15-996)
Supplement: Supplementary file 1 — Additional file 1: Table S1: Data used for S. scitamineum genome assembly and scaffolding. Table S2. Gene prediction in the S. scitamineum genome. Table S3. Protein database annotation result for proteins of S. scitamineum. Table S4. Noncoding genes in the S. scitamineum genome. Table S5. Repeat elements in the S. scitamineum genome. Table S6. Expression of candidate genes for encoding pant cell wall degradation enzymes of S. scitamineum at six stages in the infection process. Table S7. Candidate virulence associated genes of S. scitamineum compared against pathogen-host interaction (PHI) database and their expression at six stages in the infection process. Table S8. Candidate genes for Secreted Effector Proteins in the S. scitamineum genome (aa length > 200 aa & Cys (%) > 1.5%) and their expression at six stages in the infection process. Table S9. Sixty-five compounds in the elicitor of S. scitamineum detected by GC-MS. Table S10. Primer information of Real-time quantitative PCR for candidate virulent factors. (XLSX 72 KB) [file 12864_2014_6669_MOESM1_ESM.xlsx]

## Sheet: Table S1
Table S1 Data used for Sporisorium scitamineum genome assembly and scaffolding
Insert-sizes(bp)	Read length (bp)	Raw data (Mb)	Data after filtering (Mb)	Coverage (X)	GC content (%)
170 PCR-free	90	1385	1200	60	50.2
500 PCR-free	90	1465	1250	62	49.7
6000	90	2061	1039	52	50.9
10000	90	1405	772	39	53.7
Total		6316	4261	213

## Sheet: Table S2
Table S2 Gene prediction in the Sporisorium scitamineum genome
Gene Set		Number	Average Transcript Length (bp)	Average CDS Length (bp)	Average Exon Number per Gene	Average Exon Length (bp)	Average Intron Length (bp)
De novo	AUGUSTUS	6586	1989	1872	1.7	1096.4	166.22
Homolog	U. maydis	5760	1868	1805	1.44	1250.5	142
GLEAN		6636	1936	1813	1.73	1044	167
Gene sets were predicted independently and then combined to the final gene set.

## Sheet: Table S3
Table S3 Protein database annotation result for protein of S. scitamineum
Database	Number	(%)
SwissProt	4585	69.0928
GO	2922	44.0325
COG	3196	48.1615
KEGG	2985	44.9819
NR	6490	97.7999
Total	6495	97.8752
Common	1353	20.3888

## Sheet: Table S4
Table S4 Noncoding genes in the Sporisorium scitamineum genome
Type		Copy Number	Average Length (bp)	Total Length (bp)
tRNA		150	97.2	14580
rRNA	rRNA	35	833.62	29177
	18S	4	1855.25	7421
	28S	5	4354.8	21774
	5S	26	116.03	3017
snRNA	snRNA	5	139.4	697

## Sheet: Table S5
Table S5 Repeat elements in the Sporisorium scitamineum genome
	RepBase TEs		TE Protiens		De novo		Combined TEs
	Length (bp)	%in genome	Length (bp)	% in genome	Length (bp)	% in genome	Length (bp)	% in genome
DNA	46061	0.231	103666	0.5199	46061	0.231	137954	0.6918
LINE	46766	0.2345	54255	0.2721	46766	0.2345	100345	0.5032
LTR	44980	0.2256	41586	0.2085	44980	0.2256	83646	0.4195
SINE	2807	0.0141	0	0	2807	0.0141	2807	0.0141
Other	0	0	0	0	0	0	0	0
Unknown	354	0.0018	0	0	354	0.0018	354	0.0018
Total	130531	0.6546	199507	1.0005	130531	0.6546	314530	1.5773
DNA, DNA transposon; LINE, long interspersed element; LTR, long terminal repeat; SINE, short interspersed elements.

## Sheet: Table S6
Table S6 Expreesion of candidate genes for encoding pant cell wall degradation enzymes of Sporisorium scitamineum at six stages in the infection process
Family	Gene ID	Gene expresion in the infection
		0 hpi	12 hpi	24 hpi	48 hpi	96 hpi	120 hpi
GH43	SmutADNA4_GLEAN_10001516	0	0	0	0	0	0
	SmutADNA4_GLEAN_10004227	0	0	0	0	0	0
GH51	SmutADNA4_GLEAN_10005166	0	0	0	0	0	0
	SmutADNA4_GLEAN_10004371	0	0	0	0	0	0
GH78	SmutADNA4_GLEAN_10000346	0	0	0	0	0	0
	SmutADNA4_GLEAN_10000456	0	0	0	0	0	0
	SmutADNA4_GLEAN_10000804	0	0	0	0	0	0
	SmutADNA4_GLEAN_10000859	1	0.5117	0.3305	6.1792	2.2901	0.7279
	SmutADNA4_GLEAN_10001943	0	1	0	0.2808	0.1931	0
	SmutADNA4_GLEAN_10001975	0	0	0	0	1	7.6085
	SmutADNA4_GLEAN_10003796	1	2.4012	0	0	3.4414	0.2308
	SmutADNA4_GLEAN_10004888	1	8.5289	4.2072	3.8055	6.0556	8.4872
	SmutADNA4_GLEAN_10005353	0	0	0	1	0	0.3307
	SmutADNA4_GLEAN_10005828	0	1	0	0	0	2.2781
	SmutADNA4_GLEAN_10005958	0	0	0	0	1	0
	SmutADNA4_GLEAN_10006056	1	0.2115	0.712	3.0607	1.7965	10.9221
	SmutADNA4_GLEAN_10006317	1	10.7772	1.666	32.9065	37.2727	10.1067
PL4	SmutADNA4_GLEAN_10003765	0	0	0	0	0	0
The first stage gene expression as One.

## Sheet: Table S7
Table S7 Candidate virulence associated genes of Sporisorium scitamineum compared against pathogen-host interaction (PHI) database and their expression at six stages in the infection process
	Gene_ID	PHI database annotation	Annotation	IPR ID	GO term	Gene expresion in the infection
						0 hpi	12 hpi	24 hpi	48 hpi	96 hpi	120 hpi
1	SmutADNA4_GLEAN_10000006	{MGG_00056 EDK03390 TX:148305 Magnaporthe grisea Reduced virulence}	Short-chain dehydrogenase/reductase SDR	IPR002198	GO:0000166;GO:0008152;GO:0016491;	1	0	0	0	0.4019	0
2	SmutADNA4_GLEAN_10000121	{CHSV AAO49384 TX:5507 Fusarium oxysporum Increased virulence (Hypervirulence)}	Fungal chitin synthase	IPR004835	GO:0016758;	0	0	0	0	0	0
3	SmutADNA4_GLEAN_10000138	{Ptr2 AAO31597 TX:13684 Stagonospora nodorum Unaffected pathogenicity}	Proton-dependent oligopeptide transporter family	IPR000109	GO:0005215;GO:0006810;GO:0006857;GO:0016020;	0	0	0	0	0	0
4	SmutADNA4_GLEAN_10000158	{CLPT1 CAC41973 TX:290576 Colletotrichum lindemuthianum Reduced virulence}	Small GTPase superfamily	IPR001806	GO:0005525;GO:0007264;GO:0015031;	0	0	0	0	0	0
5	SmutADNA4_GLEAN_10000160	{VFGLU1 AAO63562 TX:93591 Verticillium fungicola Reduced virulence}	Glycoside hydrolase, family 5	IPR001547	GO:0003824;GO:0004553;GO:0005975;GO:0043169;	1	4.9166	3.6088	4.4516	1.767	2.3123
6	SmutADNA4_GLEAN_10000179	{PHL1 ACB38886 TX:135779 Cercospora zeae-maydis Unaffected pathogenicity}	DNA photolyase, FAD-binding/Cryptochrome, C-terminal	IPR005101	GO:0003913;GO:0006281;	0	0	0	0	0	0
7	SmutADNA4_GLEAN_10000180	{MGG_04582 EDJ95999 TX:148305 Magnaporthe grisea Reduced virulence}	Glycoside hydrolase, family 17	IPR000490	GO:0003824;GO:0004553;GO:0005975;GO:0043169;	0	0	0	0	0	0
8	SmutADNA4_GLEAN_10000210	{GzmetE TX:5518 Fusarium graminearum Reduced virulence}	Alpha/beta hydrolase fold-1	IPR000073	GO:0004414;GO:0005737;GO:0009086;	0	1	0	0.4436	0	0
9	SmutADNA4_GLEAN_10000242	{CTB4 ABK64181 TX:29003 Cercospora nicotianae Reduced virulence}	Major facilitator superfamily	IPR011701	GO:0016021;GO:0055085;	0	0	0	0	0	0
10	SmutADNA4_GLEAN_10000301	{WdCHS3 AAC35278 TX:5970 Wangiella (Exophiala) dermatitidis Reduced virulence}	Chitin synthase	IPR004834	GO:0004100;GO:0006031;GO:0016758;	0	0	0	0	0	0
11	SmutADNA4_GLEAN_10000342	{Mdh1 AAX14688 TX:13684 Stagonospora nodorum Unaffected pathogenicity}	Short-chain dehydrogenase/reductase SDR	IPR002198	GO:0000166;GO:0008152;GO:0016491;	0	0	1	7.7328	7.9365	11.1618
12	SmutADNA4_GLEAN_10000497	{umCHS5 AAB84284 TX:5270 Ustilago maydis Reduced virulence}	Fungal chitin synthase	IPR004835	GO:0016758;	0	0	0	1	16.9216	26.9544
13	SmutADNA4_GLEAN_10000523	{MGG_00056 EDK03390 TX:148305 Magnaporthe grisea Reduced virulence}	Short-chain dehydrogenase/reductase SDR	IPR002198	GO:0000166;GO:0008152;GO:0016491;	0	0	0	0	1	0
14	SmutADNA4_GLEAN_10000606	{THR1 BAA18962 TX:5462 Colletotrichum lagenarium Reduced virulence}	Short-chain dehydrogenase/reductase SDR	IPR002198	GO:0000166;GO:0008152;GO:0016491;	0	0	0	0	0	0
15	SmutADNA4_GLEAN_10000644	{BAC CAB77164 TX:40559 Botrytis cinerea Reduced virulence}	Protein phosphatase 2C, manganese/magnesium aspartate binding site	IPR000222	GO:0003824;GO:0004722;GO:0006470;	0	0	0	0	0	0
16	SmutADNA4_GLEAN_10000645	{CGB1 AAO25585 TX:5016 Cochliobolus heterostrophus Loss of pathogenicity}	WD40 repeat	IPR001680	GO:0005515;	1	6.3283	2.7844	5.5715	2.5037	5.5284
17	SmutADNA4_GLEAN_10000688	{VFGLU1 AAO63562 TX:93591 Verticillium fungicola Reduced virulence}	Glycoside hydrolase, family 5	IPR001547	GO:0003824;GO:0004553;GO:0005975;GO:0043169;	1	5.1982	1.5612	2.0378	1.2411	1.571
18	SmutADNA4_GLEAN_10000689	{RUM1 AAG02418 TX:5270 Ustilago maydis Loss of pathogenicity}	Regulator of chromosome condensation, RCC1	IPR000408	GO:0005515;GO:0008270;	1	0	0.8725	5.7633	42.8506	9.8589
19	SmutADNA4_GLEAN_10000712	{MGG_02423 EDJ98620 TX:148305 Magnaporthe grisea Reduced virulence}	ER lumen protein retaining receptor	IPR000133	GO:0006621;GO:0016021;GO:0046923;	0	1	0.3211	1.4622	10.0878	13.1153
20	SmutADNA4_GLEAN_10000747	{XYL3 AAC06239 TX:5507 Fusarium oxysporum Unaffected pathogenicity}	Glycoside hydrolase, family 10	IPR001000	GO:0003824;GO:0004553;GO:0005975;GO:0043169;	1	69.0228	5.3791	20.795	41.1152	168.836
21	SmutADNA4_GLEAN_10000763	{MGG_00056 EDK03390 TX:148305 Magnaporthe grisea Reduced virulence}	Short-chain dehydrogenase/reductase SDR	IPR002198	GO:0000166;GO:0008152;GO:0016491;	0	0	0	0	0	0
22	SmutADNA4_GLEAN_10000778	{BcPIC5 ABA25866 TX:40559 Botrytis cinerea Reduced virulence}	Peptidyl-prolyl cis-trans isomerase, FKBP-type, domain	IPR001179	GO:0006457;	0	0	0	1	0.3084	1.1939
23	SmutADNA4_GLEAN_10000817	{ARG1 BAB40769 TX:5507 Fusarium oxysporum Reduced virulence}	Fumarate lyase	IPR000362	GO:0003824;GO:0004056;GO:0042450;	0	0	1	0	0.258	0
24	SmutADNA4_GLEAN_10000829	{KIN2 AAB63337 TX:5270 Ustilago maydis Reduced virulence}	Kinesin, motor domain	IPR001752	GO:0003777;GO:0005524;GO:0007018;	0	0	0	0	0	0
25	SmutADNA4_GLEAN_10000846	{KIN1 AAB63336 TX:5270 Ustilago maydis Unaffected pathogenicity}	Kinesin, motor domain	IPR001752	GO:0003777;GO:0005524;GO:0007018;	0	0	0	0	0	0
26	SmutADNA4_GLEAN_10000881	{CHSV AAO49384 TX:5507 Fusarium oxysporum Increased virulence (Hypervirulence)}	IQ motif, EF-hand binding site	IPR000048	GO:0003774;GO:0005515;GO:0005524;GO:0016459;GO:0051015;	0	0	0	0	0	1
27	SmutADNA4_GLEAN_10000978	{PEX6 AAK16738 TX:5462 Colletotrichum lagenarium Loss of pathogenicity}	Bromodomain	IPR001487	GO:0000166;GO:0005515;GO:0005524;GO:0017111;	1	11.2374	0	61.6303	1.2224	7.4607
28	SmutADNA4_GLEAN_10001055	{MGG_00383 EDK03005 TX:148305 Magnaporthe grisea Reduced virulence}	S-adenosylmethionine synthetase	IPR002133	GO:0004478;GO:0005524;GO:0006556;GO:0015948;	1	1.4432	6.6172	17.3279	11.5542	3.3915
29	SmutADNA4_GLEAN_10001188	{CTB4 ABK64181 TX:29003 Cercospora nicotianae Reduced virulence}	Major facilitator superfamily	IPR011701	GO:0016021;GO:0055085;	0	0	0	1	0.3837	0
30	SmutADNA4_GLEAN_10001246	{PacC AAM95700 TX:5507 Fusarium oxysporum Increased virulence (Hypervirulence)}	Zinc finger, C2H2	IPR007087	GO:0003676;GO:0005622;GO:0008270;	0	0	0	0	0	0
31	SmutADNA4_GLEAN_10001250	{ClaSSD1 BAE66713 TX:5462 Colletotrichum lagenarium Loss of pathogenicity}	Ribonuclease II/R	IPR001900	GO:0003723;GO:0004540;	0	0	0	0	0	0
32	SmutADNA4_GLEAN_10001266	{MGG_00056 EDK03390 TX:148305 Magnaporthe grisea Reduced virulence}	Short-chain dehydrogenase/reductase SDR	IPR002198	GO:0000166;GO:0008152;GO:0016491;	0	0	0	0	1	13.1153
33	SmutADNA4_GLEAN_10001272	{pabaA AAD31929 TX:5085 Aspergillus fumigatus Reduced virulence}	ADC synthase	IPR005801	GO:0009058;GO:0016833;	0	0	0	0	1	12.22
34	SmutADNA4_GLEAN_10001303	{CLB2 AAP94020 TX:5270 Ustilago maydis Reduced virulence}	Cyclin, C-terminal	IPR004367	GO:0005634;	1	1.673	2.5609	4.619	4.345	2.9725
35	SmutADNA4_GLEAN_10001307	{FGB1 AAO91808 TX:5507 Fusarium oxysporum Reduced virulence}	WD40 repeat	IPR001680	GO:0005515;	0	0	0	0	0	0
36	SmutADNA4_GLEAN_10001325	{ABC3 AAZ81480 TX:148305 Magnaporthe grisea Loss of pathogenicity}	ABC transporter-like	IPR003439	GO:0000166;GO:0005524;GO:0016887;GO:0017111;	0	0	0	0	0	0
37	SmutADNA4_GLEAN_10001331	{FSR1 AAX55652 TX:5518 Fusarium graminearum Reduced virulence}	WD40 repeat	IPR001680	GO:0005515;	0	0	0	0	0	0
38	SmutADNA4_GLEAN_10001400	{Mdh1 AAX14688 TX:13684 Stagonospora nodorum Unaffected pathogenicity}	Glucose/ribitol dehydrogenase	IPR002347	GO:0000166;GO:0016491;	0	0	0	0	0	0
39	SmutADNA4_GLEAN_10001465	{VFGLU1 AAO63562 TX:93591 Verticillium fungicola Reduced virulence}	Glycoside hydrolase, family 5	IPR001547	GO:0003824;GO:0004553;GO:0005975;GO:0043169;	0	0	0	0	0	0
40	SmutADNA4_GLEAN_10001516	{MIG1 ABX79379 TX:148305 Magnaporthe grisea Loss of pathogenicity}	Transcription factor, MADS-box	IPR002100	GO:0003677;GO:0046983;	0	0	0	0	0	0
41	SmutADNA4_GLEAN_10001620	{CTB6 ABK64183 TX:29003 Cercospora nicotianae Reduced virulence}	NAD-dependent epimerase/dehydratase	IPR001509	GO:0000166;GO:0003824;GO:0044237;GO:0050662;	0	0	0	0	1	2.9641
42	SmutADNA4_GLEAN_10001656	{BcPIC5 ABA25866 TX:40559 Botrytis cinerea Reduced virulence}	Peptidyl-prolyl cis-trans isomerase, FKBP-type, domain	IPR001179	GO:0005515;GO:0006457;	1	0	0	0.5185	1.456	2.39
43	SmutADNA4_GLEAN_10001703	{CHT AAA33353 TX:5563 Gloeocercospora sorghi Unaffected pathogenicity}	Uncharacterised protein family UPF0012, conserved site	IPR001110	GO:0006807;GO:0016810;	0	0	0	0	1	0
44	SmutADNA4_GLEAN_10001736	{um01886 TX:5270 Ustilago maydis Unaffected pathogenicity}	Peptidase S10, serine carboxypeptidase	IPR001563	GO:0004185;GO:0006508;	0	0	0	0	0	0
45	SmutADNA4_GLEAN_10001750	{MGG_03530 EDJ94565 TX:148305 Magnaporthe grisea Reduced virulence}	Sel1-like	IPR006597	GO:0005515;	0	0	0	0	0	0
46	SmutADNA4_GLEAN_10001814	{CTB4 ABK64181 TX:29003 Cercospora nicotianae Reduced virulence}	Major facilitator superfamily	IPR011701	GO:0016021;GO:0055085;	0	0	0	0	0	0
47	SmutADNA4_GLEAN_10001820	{PEX6 AAK16738 TX:5462 Colletotrichum lagenarium Loss of pathogenicity}	AAA+ ATPase domain	IPR003593	GO:0000166;GO:0005524;GO:0017111;	0	0	0	0	0	0
48	SmutADNA4_GLEAN_10001841	{THR1 BAA18962 TX:5462 Colletotrichum lagenarium Reduced virulence}	Short-chain dehydrogenase/reductase SDR	IPR002198	GO:0000166;GO:0008152;GO:0016491;	0	0	0	0	0	0
49	SmutADNA4_GLEAN_10001851	{MGG_01481 EDK04805 TX:148305 Magnaporthe grisea Reduced virulence}	WD40 repeat	IPR001680	GO:0005515;	0	0	0	0	0	0
50	SmutADNA4_GLEAN_10001873	{um03616 TX:5270 Ustilago maydis Unaffected pathogenicity}	Metallophosphoesterase domain	IPR004843	GO:0016787;	0	0	0	0	0	0
51	SmutADNA4_GLEAN_10001901	{RUM1 AAG02418 TX:5270 Ustilago maydis Loss of pathogenicity}	Zinc finger, PHD-type	IPR001965	GO:0005515;GO:0008270;	0	0	0	0	0	0
52	SmutADNA4_GLEAN_10001934	{bcpme1 CAC29255 TX:40559 Botrytis cinerea Reduced virulence}	Pectinesterase, catalytic	IPR000070	GO:0005618;GO:0030599;GO:0042545;	0	0	0	0	0	0
53	SmutADNA4_GLEAN_10001935	{ALS1 AAZ95011 TX:13684 Stagonospora nodorum Reduced virulence}	Aminotransferase, class I/classII	IPR004839	GO:0003824;GO:0009058;GO:0030170;	0	0	0	0	0	0
54	SmutADNA4_GLEAN_10001969	{MGG_03284 EDK00201 TX:148305 Magnaporthe grisea Reduced virulence}	DNA mismatch repair protein	IPR002099	GO:0005524;GO:0006298;GO:0030983;	0	0	0	0	0	0
55	SmutADNA4_GLEAN_10001983	{um01886 TX:5270 Ustilago maydis Unaffected pathogenicity}	Peptidase S10, serine carboxypeptidase	IPR001563	GO:0004185;GO:0006508;	0	0	0	0	0	0
56	SmutADNA4_GLEAN_10001993	{ABC3 AAZ81480 TX:148305 Magnaporthe grisea Loss of pathogenicity}	ABC transporter-like	IPR003439	GO:0000166;GO:0005524;GO:0016887;GO:0017111;	0	0	0	0	0	0
57	SmutADNA4_GLEAN_10002060	{WdCHS2 AAC34496 TX:5970 Wangiella (Exophiala) dermatitidis Reduced virulence}	Chitin synthase	IPR004834	GO:0004100;GO:0006031;	0	0	0	0	0	0
58	SmutADNA4_GLEAN_10002066	{ICL1 AAN28719 TX:148305 Magnaporthe grisea Reduced virulence}	Isocitrate lyase/phosphorylmutase	IPR000918	GO:0003824;GO:0004451;GO:0008152;GO:0019752;	0	0	0	0	0	0
59	SmutADNA4_GLEAN_10002140	{KIN2 AAB63337 TX:5270 Ustilago maydis Reduced virulence}	Kinesin, motor domain	IPR001752	GO:0003777;GO:0005524;GO:0007018;	1	3.5566	2.7482	4.9589	10.7671	9.9321
60	SmutADNA4_GLEAN_10002159	{PEX6 AAK16738 TX:5462 Colletotrichum lagenarium Loss of pathogenicity}	AAA+ ATPase domain	IPR003593	GO:0000166;GO:0005524;GO:0017111;	0	1	0	3.3894	0	0
61	SmutADNA4_GLEAN_10002228	{MGG_00056 EDK03390 TX:148305 Magnaporthe grisea Reduced virulence}	Short-chain dehydrogenase/reductase SDR	IPR002198	GO:0000166;GO:0008152;GO:0016491;	0	0	1	0	0	0
62	SmutADNA4_GLEAN_10002245	{CgCHSV AAL23719 TX:31870 Colletotrichum graminicola Reduced virulence}	Src homology-3 domain	IPR001452	GO:0003774;GO:0005515;GO:0005524;GO:0016459;	1	1.7983	4.8027	20.2415	2.1285	1.1227
63	SmutADNA4_GLEAN_10002264	{CTB6 ABK64183 TX:29003 Cercospora nicotianae Reduced virulence}	NAD-dependent epimerase/dehydratase	IPR001509	GO:0000166;GO:0003824;GO:0044237;GO:0050662;	0	0	0	0	0	0
64	SmutADNA4_GLEAN_10002282	{MGG_03451 EDJ94656 TX:148305 Magnaporthe grisea Reduced virulence}	Zinc finger, C2H2	IPR007087	GO:0003676;GO:0005622;GO:0008270;	0	1	0.7781	1.0983	1.2279	0.2752
65	SmutADNA4_GLEAN_10002302	{CHIP6 AAD00894 TX:5457 Colletotrichum gloeosporioides Reduced virulence}	UDP-glucuronosyl/UDP-glucosyltransferase	IPR002213	GO:0005975;GO:0008152;GO:0016758;GO:0030259;	0	0	0	0	0	0
66	SmutADNA4_GLEAN_10002344	{TOXE AAD13811 TX:5017 Cochliobolus carbonum Reduced virulence}	Zinc finger, FYVE-type	IPR000306	GO:0005515;GO:0008270;GO:0046872;	0	0	0	0	0	0
67	SmutADNA4_GLEAN_10002403	{ABC3 AAZ81480 TX:148305 Magnaporthe grisea Loss of pathogenicity}	ABC transporter-like	IPR003439	GO:0000166;GO:0005524;GO:0016887;GO:0017111;	0	1	0.0791	0.8405	0.1639	0.9959
68	SmutADNA4_GLEAN_10002407	{PHL1 ACB38886 TX:135779 Cercospora zeae-maydis Unaffected pathogenicity}	DNA photolyase, FAD-binding/Cryptochrome, C-terminal	IPR005101	GO:0003913;GO:0006281;	1	4.0364	1.6189	2.7816	4.6465	7.0445
69	SmutADNA4_GLEAN_10002424	{CTB6 ABK64183 TX:29003 Cercospora nicotianae Reduced virulence}	NAD-dependent epimerase/dehydratase	IPR001509	GO:0000166;GO:0003824;GO:0044237;GO:0050662;	0	0	0	0	0	0
70	SmutADNA4_GLEAN_10002433	{Mdh1 AAX14688 TX:13684 Stagonospora nodorum Unaffected pathogenicity}	Short-chain dehydrogenase/reductase SDR	IPR002198	GO:0000166;GO:0008152;GO:0016491;	1	4.8926	0.3687	0.778	0.5218	0.6899
71	SmutADNA4_GLEAN_10002441	{CYP1 AAG13968 TX:148305 Magnaporthe grisea Reduced virulence}	Cyclophilin-like peptidyl-prolyl cis-trans isomerase domain	IPR002130	GO:0003755;GO:0006457;	0	0	0	0	1	1.0786
72	SmutADNA4_GLEAN_10002468	{TRE1 ABG25559 TX:332648 Botrytis cinerea Unaffected pathogenicity}	Glycoside hydrolase, family 37	IPR001661	GO:0003824;GO:0004555;GO:0005991;	0	0	0	0	0	0
73	SmutADNA4_GLEAN_10002500	{AFT1 BAB69076 TX:5599 Alternaria alternata Loss of pathogenicity}	AMP-dependent synthetase/ligase	IPR000873	GO:0003824;GO:0008152;	1	0.8421	0	0	0	1.7494
74	SmutADNA4_GLEAN_10002506	{Mdh1 AAX14688 TX:13684 Stagonospora nodorum Unaffected pathogenicity}	Glucose/ribitol dehydrogenase	IPR002347	GO:0000166;GO:0016491;	1	0.3375	0.8464	1.1859	0.8227	0.5679
75	SmutADNA4_GLEAN_10002522	{Mdh1 AAX14688 TX:13684 Stagonospora nodorum Unaffected pathogenicity}	Short-chain dehydrogenase/reductase SDR	IPR002198	GO:0000166;GO:0008152;GO:0016491;	1	0.7275	0.8604	1.879	1.6328	1.3265
76	SmutADNA4_GLEAN_10002523	{MST12 AAL27626 TX:148305 Magnaporthe grisea Loss of pathogenicity}	Zinc finger, C2H2	IPR007087	GO:0003676;GO:0005622;GO:0008270;	0	0	0	0	0	0
77	SmutADNA4_GLEAN_10002550	{MGG_00056 EDK03390 TX:148305 Magnaporthe grisea Reduced virulence}	Short-chain dehydrogenase/reductase SDR	IPR002198	GO:0000166;GO:0008152;GO:0016491;	1	1.3103	1.4522	2.4599	1.4194	2.5405
78	SmutADNA4_GLEAN_10002555	{THR1 BAA18962 TX:5462 Colletotrichum lagenarium Reduced virulence}	Short-chain dehydrogenase/reductase SDR	IPR002198	GO:0000166;GO:0008152;GO:0016491;	0	1	0	2.2808	1.4138	0.306
79	SmutADNA4_GLEAN_10002576	{GOX1 AAT73077 TX:13684 Stagonospora nodorum Unaffected pathogenicity}	Glyoxalase/fosfomycin resistance/dioxygenase domain	IPR004360	GO:0004462;GO:0046872;	0	0	0	0	1	0.8252
80	SmutADNA4_GLEAN_10002612	{FGB1 AAO91808 TX:5507 Fusarium oxysporum Reduced virulence}	WD40 repeat	IPR001680	GO:0005515;	0	0	0	0	0	0
81	SmutADNA4_GLEAN_10002728	{AMT AAF01762 TX:5599 Alternaria alternata Loss of pathogenicity}	AMP-dependent synthetase/ligase	IPR000873	GO:0003824;GO:0008152;GO:0031177;	1	0.1079	0.3874	0.2737	0.0225	0.0335
82	SmutADNA4_GLEAN_10002745	{Mdh1 AAX14688 TX:13684 Stagonospora nodorum Unaffected pathogenicity}	Glucose/ribitol dehydrogenase	IPR002347	GO:0000166;	1	1.0736	0	0.3392	0	0
83	SmutADNA4_GLEAN_10002769	{FRT1 AAU87358 TX:40559 Botrytis cinerea Unaffected pathogenicity}	Major facilitator superfamily	IPR011701	GO:0016021;GO:0055085;	0	0	0	0	0	0
84	SmutADNA4_GLEAN_10002819	{MST12 AAL27626 TX:148305 Magnaporthe grisea Loss of pathogenicity}	Zinc finger, C2H2	IPR007087	GO:0003676;GO:0005622;GO:0008270;	0	0	0	0	0	0
85	SmutADNA4_GLEAN_10002842	{MGG_00056 EDK03390 TX:148305 Magnaporthe grisea Reduced virulence}	Short-chain dehydrogenase/reductase SDR	IPR002198	GO:0000166;GO:0008152;GO:0016491;	0	0	0	0	0	0
86	SmutADNA4_GLEAN_10002851	{KIN1 AAB63336 TX:5270 Ustilago maydis Unaffected pathogenicity}	Kinesin, motor domain	IPR001752	GO:0003777;GO:0005524;GO:0007018;	0	0	0	0	0	0
87	SmutADNA4_GLEAN_10002853	{KIN2 AAB63337 TX:5270 Ustilago maydis Reduced virulence}	Kinesin, motor domain	IPR001752	GO:0003777;GO:0005524;GO:0007018;	1	3.9531	1.4824	1.1854	2.0816	3.1311
88	SmutADNA4_GLEAN_10002867	{CGB1 AAO25585 TX:5016 Cochliobolus heterostrophus Loss of pathogenicity}	WD40 repeat	IPR001680	GO:0005515;	0	0	0	0	1	0
89	SmutADNA4_GLEAN_10002905	{TOXG AAD47837 TX:5017 Cochliobolus carbonum Reduced virulence}	Aromatic amino acid beta-eliminating lyase/threonine aldolase	IPR001597	GO:0003824;GO:0006520;GO:0016829;GO:0030170;	0	1	1.0798	0	0	0
90	SmutADNA4_GLEAN_10002909	{CLN1 AAY42143 TX:5270 Ustilago maydis Loss of pathogenicity}	Cyclin, C-terminal	IPR004367	GO:0005634;	0	0	0	0	0	0
91	SmutADNA4_GLEAN_10003069	{um00446 Not available TX:5270 Ustilago maydis Unaffected pathogenicity}	Glycoside hydrolase, family 3, N-terminal	IPR001764	GO:0004553;GO:0005975;	0	1	0	0	0	0
92	SmutADNA4_GLEAN_10003070	{KIN1 AAB63336 TX:5270 Ustilago maydis Unaffected pathogenicity}	Kinesin, motor domain	IPR001752	GO:0003777;GO:0005524;GO:0007018;	0	0	1	0	0	0
93	SmutADNA4_GLEAN_10003092	{BcLCC2 AAK77953 TX:40559 Botrytis cinerea Unaffected pathogenicity}	Multicopper oxidase, type 1	IPR001117	GO:0005507;GO:0016491;GO:0055114;	0	0	0	0	0	0
94	SmutADNA4_GLEAN_10003105	{THR1 BAA18962 TX:5462 Colletotrichum lagenarium Reduced virulence}	Short-chain dehydrogenase/reductase SDR	IPR002198	GO:0000166;GO:0008152;GO:0016491;	1	0.4246	0	3.937	0.7721	1.309
95	SmutADNA4_GLEAN_10003110	{BAC CAB77164 TX:40559 Botrytis cinerea Reduced virulence}	Leucine-rich repeat	IPR001611	GO:0005515;	0	0	0	0	0	0
96	SmutADNA4_GLEAN_10003122	{MGG_03530 EDJ94565 TX:148305 Magnaporthe grisea Reduced virulence}	Sel1-like	IPR006597	GO:0005515;	0	1	0	0	0	0
97	SmutADNA4_GLEAN_10003139	{KIN2 AAB63337 TX:5270 Ustilago maydis Reduced virulence}	Kinesin, motor domain	IPR001752	GO:0003777;GO:0005524;GO:0007018;	1	6.9349	2.6069	2.3054	1.5568	1.9537
98	SmutADNA4_GLEAN_10003145	{ABC2 BAC67162 TX:148305 Magnaporthe grisea Unaffected pathogenicity}	ABC transporter-like	IPR003439	GO:0000166;GO:0005524;GO:0016887;GO:0017111;	1	0	0	0	0	0.4606
99	SmutADNA4_GLEAN_10003190	{MGG_03530 EDJ94565 TX:148305 Magnaporthe grisea Reduced virulence}	Sel1-like	IPR006597	GO:0005515;	1	0	1.4408	98.6271	3.6563	105.533
100	SmutADNA4_GLEAN_10003252	{MLS1 AAS91580 TX:13684 Stagonospora nodorum Loss of pathogenicity}	Malate synthase	IPR001465	GO:0003824;GO:0004474;GO:0006097;	0	0	0	0	0	0
101	SmutADNA4_GLEAN_10003272	{CHSV AAO49384 TX:5507 Fusarium oxysporum Increased virulence (Hypervirulence)}	Myosin head, motor domain	IPR001609	GO:0003774;GO:0005524;GO:0016459;	1	1.1623	1.6845	0.9625	0.9003	1.9962
102	SmutADNA4_GLEAN_10003417	{SOD2 AAS19620 TX:292817 Cryptococcus gattii Loss of pathogenicity}	Manganese/iron superoxide dismutase	IPR001189	GO:0004784;GO:0006801;GO:0046872;GO:0055114;	0	1	0.1432	0.2998	0.0876	0.1243
103	SmutADNA4_GLEAN_10003454	{Umchs6 AAB84285 TX:5270 Ustilago maydis Reduced virulence}	Cytochrome b5	IPR001199	GO:0016758;GO:0020037;	0	1	0.4354	0.5208	0	0.32
104	SmutADNA4_GLEAN_10003513	{THR1 BAA18962 TX:5462 Colletotrichum lagenarium Reduced virulence}	Short-chain dehydrogenase/reductase SDR	IPR002198	GO:0000166;GO:0008152;GO:0016491;	0	0	0	0	0	0
105	SmutADNA4_GLEAN_10003647	{LIP1 AAU87359 TX:332648 Botrytis cinerea Unaffected pathogenicity}	Cholinesterase	IPR000997	GO:0004104;	0	0	0	0	0	0
106	SmutADNA4_GLEAN_10003654	{MST12 AAL27626 TX:148305 Magnaporthe grisea Loss of pathogenicity}	Zinc finger, C2H2	IPR007087	GO:0003676;GO:0003677;GO:0005634;GO:0006351;GO:0008270;	1	0.9568	0.6053	0.3811	0.1345	0.416
107	SmutADNA4_GLEAN_10003744	{CHT42 AAC05829 TX:29875 Trichoderma virens Reduced virulence}	Glycoside hydrolase, family 18, catalytic domain	IPR001223	GO:0003824;GO:0004553;GO:0005975;GO:0043169;	0	1	0	0	0	0
108	SmutADNA4_GLEAN_10003781	{CTB4 ABK64181 TX:29003 Cercospora nicotianae Reduced virulence}	Major facilitator superfamily	IPR011701	GO:0016021;GO:0055085;	0	0	1	0	0	0
109	SmutADNA4_GLEAN_10003916	{HTS1 AAA33023 TX:5017 Cochliobolus carbonum Loss of pathogenicity}	AMP-dependent synthetase/ligase	IPR000873	GO:0003824;GO:0008152;	0	1	0	0.2564	0.1984	0.2083
110	SmutADNA4_GLEAN_10003921	{CLB2 AAP94020 TX:5270 Ustilago maydis Reduced virulence}	Cyclin, C-terminal	IPR004367	GO:0005634;	1	1.5316	3.7408	5.006	7.2177	3.0244
111	SmutADNA4_GLEAN_10003936	{HMR1 Not Available TX:5518 Fusarium graminearum Reduced virulence}	Sterol-sensing domain	IPR000731	GO:0005515;GO:0016021;	0	1	2.3571	6.673	0	1.634
112	SmutADNA4_GLEAN_10003943	{umCHS5 AAB84284 TX:5270 Ustilago maydis Reduced virulence}	Cytochrome b5	IPR001199	GO:0016758;GO:0020037;	0	0	0	0	0	0
113	SmutADNA4_GLEAN_10003962	{CLSTE12 CAD30840 TX:290576 Colletotrichum lindemuthianum Loss of pathogenicity}	Zinc finger, C2H2	IPR007087	GO:0003676;GO:0005622;GO:0008270;	0	0	0	0	0	1
114	SmutADNA4_GLEAN_10003987	{CHIP6 AAD00894 TX:5457 Colletotrichum gloeosporioides Reduced virulence}	UDP-glucuronosyl/UDP-glucosyltransferase	IPR002213	GO:0005975;GO:0008152;GO:0016758;GO:0030259;	0	0	0	0	0	0
115	SmutADNA4_GLEAN_10004007	{PGN1 AAA79885 TX:5017 Cochliobolus carbonum Unaffected pathogenicity}	Glycoside hydrolase, family 28	IPR000743	GO:0004650;GO:0005975;	0	0	0	0	0	0
116	SmutADNA4_GLEAN_10004013	{HTS1 AAA33023 TX:5017 Cochliobolus carbonum Loss of pathogenicity}	AMP-dependent synthetase/ligase	IPR000873	GO:0003824;GO:0008152;GO:0031177;	0	0	0	0	0	0
117	SmutADNA4_GLEAN_10004014	{AFT3 BAB69078 TX:5599 Alternaria alternata Loss of pathogenicity}	Crotonase, core	IPR001753	GO:0003824;GO:0008152;	0	0	0	0	0	0
118	SmutADNA4_GLEAN_10004061	{UAC1 AAA57469 TX:5270 Ustilago maydis Loss of pathogenicity}	Protein phosphatase 2C, manganese/magnesium aspartate binding site	IPR000222	GO:0003824;GO:0004722;GO:0006470;	0	0	1	2.3123	3.6444	3.749
119	SmutADNA4_GLEAN_10004109	{ABC3 AAZ81480 TX:148305 Magnaporthe grisea Loss of pathogenicity}	ABC transporter-like	IPR003439	GO:0000166;GO:0005524;GO:0016887;GO:0017111;	0	0	0	0	0	0
120	SmutADNA4_GLEAN_10004153	{PEX6 AAK16738 TX:5462 Colletotrichum lagenarium Loss of pathogenicity}	AAA+ ATPase domain	IPR003593	GO:0000166;GO:0005524;GO:0017111;	1	30.8561	3.577	32.0444	16.9919	5.1629
121	SmutADNA4_GLEAN_10004165	{PEX6 ABG79929 TX:148305 Magnaporthe grisea Loss of pathogenicity}	AAA+ ATPase domain	IPR003593	GO:0000166;GO:0005524;GO:0017111;	1	3.8623	0.948	0.8013	0.9239	1.3861
122	SmutADNA4_GLEAN_10004227	{MIG1 ABX79379 TX:148305 Magnaporthe grisea Loss of pathogenicity}	Transcription factor, MADS-box	IPR002100	GO:0003677;GO:0046983;	0	0	0	0	0	0
123	SmutADNA4_GLEAN_10004231	{ClaSSD1 BAE66713 TX:5462 Colletotrichum lagenarium Loss of pathogenicity}	Ribonuclease II/R	IPR001900	GO:0003723;GO:0004540;	0	0	0	0	0	0
124	SmutADNA4_GLEAN_10004285	{VFGLU1 AAO63562 TX:93591 Verticillium fungicola Reduced virulence}	Glycoside hydrolase, family 5	IPR001547	GO:0003824;GO:0004553;GO:0005975;GO:0043169;	0	0	0	0	0	0
125	SmutADNA4_GLEAN_10004376	{BCMFS1 AAF64435 TX:332648 Botrytis cinerea Unaffected pathogenicity}	Major facilitator superfamily	IPR011701	GO:0016021;GO:0055085;	1	1.7185	0	0	2.311	0
126	SmutADNA4_GLEAN_10004390	{Mdh1 AAX14688 TX:13684 Stagonospora nodorum Unaffected pathogenicity}	Short-chain dehydrogenase/reductase SDR	IPR002198	GO:0000166;GO:0008152;GO:0016491;	0	0	0	0	0	0
127	SmutADNA4_GLEAN_10004413	{VFGLU1 AAO63562 TX:93591 Verticillium fungicola Reduced virulence}	Glycoside hydrolase, family 5	IPR001547	GO:0003824;GO:0004553;GO:0005975;GO:0043169;	1	3.4972	0.285	5.9557	4.3778	4.09
128	SmutADNA4_GLEAN_10004478	{KIN1 AAB63336 TX:5270 Ustilago maydis Unaffected pathogenicity}	Kinesin, motor domain	IPR001752	GO:0003777;GO:0005524;GO:0007018;	0	0	0	0	0	0
129	SmutADNA4_GLEAN_10004491	{MST12 AAL27626 TX:148305 Magnaporthe grisea Loss of pathogenicity}	Zinc finger, C2H2	IPR007087	GO:0003676;GO:0005622;GO:0008270;	1	2.7203	0.8085	1.6807	1.8934	2.9965
130	SmutADNA4_GLEAN_10004561	{PEX6 AAK16738 TX:5462 Colletotrichum lagenarium Loss of pathogenicity}	CDC48, N-terminal subdomain	IPR003338	GO:0000166;GO:0005524;GO:0016787;GO:0017111;	0	1	0.3405	2.8949	1.23	1.8947
131	SmutADNA4_GLEAN_10004570	{BCP1 AAQ16572 TX:40559 Botrytis cinerea Reduced virulence}	Cyclophilin-like peptidyl-prolyl cis-trans isomerase domain	IPR002130	GO:0003755;GO:0006457;	1	8.6833	2.4783	56.2143	144.401	388.671
132	SmutADNA4_GLEAN_10004602	{CTB4 ABK64181 TX:29003 Cercospora nicotianae Reduced virulence}	Major facilitator superfamily	IPR011701	GO:0016021;GO:0055085;	0	0	0	0	0	0
133	SmutADNA4_GLEAN_10004606	{ODC CAB56523 TX:13684 Stagonospora nodorum Reduced virulence}	Ornithine/DAP/Arg decarboxylase	IPR000183	GO:0003824;GO:0006596;	1	2.7054	0.288	1.2393	0.8715	0.9687
134	SmutADNA4_GLEAN_10004673	{PTH3 AAB88888 TX:148305 Magnaporthe grisea Loss of pathogenicity}	Imidazoleglycerol-phosphate dehydratase	IPR000807	GO:0000105;GO:0004424;	0	0	0	0	1	0
135	SmutADNA4_GLEAN_10004675	{um11451 TX:5270 Ustilago maydis Reduced virulence}	JAB1/Mov34/MPN/PAD-1	IPR000555	GO:0005515;	0	0	0	0	0	0
136	SmutADNA4_GLEAN_10004685	{PHL1 ACB38886 TX:135779 Cercospora zeae-maydis Unaffected pathogenicity}	Cryptochrome/DNA photolyase, class 1	IPR002081	GO:0003913;GO:0006281;	0	0	0	0	0	0
137	SmutADNA4_GLEAN_10004763	{MNH6 ABB30152 TX:148305 Magnaporthe grisea Reduced virulence}	High mobility group, superfamily	IPR009071	GO:0005515;	1	11.3451	0	1.7381	0	5.7219
138	SmutADNA4_GLEAN_10004793	{AKT1 BAA36588 TX:5599 Alternaria alternata Loss of pathogenicity}	AMP-dependent synthetase/ligase	IPR000873	GO:0003824;GO:0008152;	0	0	0	0	0	0
139	SmutADNA4_GLEAN_10004814	{PiGPB1 AAP55639 TX:4787 Phytophthora infestans Reduced virulence}	Leucine-rich repeat	IPR001611	GO:0005515;	0	0	1	0	0	0
140	SmutADNA4_GLEAN_10004837	{MGG_04128 EDJ99431 TX:148305 Magnaporthe grisea Reduced virulence}	Uncharacterised conserved protein UCP028846	IPR008313	GO:0003824;	0	0	0	0	0	0
141	SmutADNA4_GLEAN_10004881	{CLPT1 CAC41973 TX:290576 Colletotrichum lindemuthianum Reduced virulence}	Small GTPase superfamily	IPR001806	GO:0005525;GO:0005622;GO:0007264;GO:0015031;	0	0	0	0	0	0
142	SmutADNA4_GLEAN_10004899	{KIN1 AAB63336 TX:5270 Ustilago maydis Unaffected pathogenicity}	Kinesin, motor domain	IPR001752	GO:0003777;GO:0005524;GO:0007018;	0	0	0	0	1	0.7032
143	SmutADNA4_GLEAN_10004925	{PiGPB1 AAP55639 TX:4787 Phytophthora infestans Reduced virulence}	WD40 repeat	IPR001680	GO:0005515;	0	0	0	1	0	0
144	SmutADNA4_GLEAN_10004932	{Mdh1 AAX14688 TX:13684 Stagonospora nodorum Unaffected pathogenicity}	NAD(P)-binding domain	IPR016040	GO:0000166;	1	1.7041	0	0	0	3.2909
145	SmutADNA4_GLEAN_10004998	{ACE2 CAF34431 TX:5478 Candida glabrata Increased virulence (Hypervirulence)}	Zinc finger, C2H2	IPR007087	GO:0003676;GO:0005622;GO:0008270;	1	2.692	0	0	0	0.4694
146	SmutADNA4_GLEAN_10005003	{MSP1 AAX07670 TX:148305 Magnaporthe grisea Reduced virulence}	AAA+ ATPase domain	IPR003593	GO:0000166;GO:0005524;GO:0017111;	0	0	0	0	0	0
147	SmutADNA4_GLEAN_10005036	{BAC CAB77164 TX:40559 Botrytis cinerea Reduced virulence}	Leucine-rich repeat	IPR001611	GO:0005515;	1	38.0545	43.6723	15.1143	57.7704	47.9764
148	SmutADNA4_GLEAN_10005167	{ACE1 CAG28797 TX:148305 Magnaporthe grisea Effector (plant avirulence determinant)}	AMP-dependent synthetase/ligase	IPR000873	GO:0000166;GO:0003824;GO:0008152;	1	2.3212	0.9004	0.7698	0.4588	1.2139
149	SmutADNA4_GLEAN_10005189	{GzmetE TX:5518 Fusarium graminearum Reduced virulence}	Homoserine acetyltransferase	IPR008220	GO:0004414;GO:0005737;GO:0009086;	1	1.5952	3.4068	2.8043	0.3973	2.5964
150	SmutADNA4_GLEAN_10005220	{THR1 BAA18962 TX:5462 Colletotrichum lagenarium Reduced virulence}	Short-chain dehydrogenase/reductase SDR	IPR002198	GO:0000166;GO:0008152;GO:0016491;	0	0	0	0	0	0
151	SmutADNA4_GLEAN_10005227	{um01888 TX:5270 Ustilago maydis Unaffected pathogenicity}	Peptidase S10, serine carboxypeptidase	IPR001563	GO:0004185;GO:0006508;	0	0	0	0	0	0
152	SmutADNA4_GLEAN_10005253	{AFT3 BAB69078 TX:5599 Alternaria alternata Loss of pathogenicity}	Crotonase, core	IPR001753	GO:0003824;GO:0008152;	0	0	1	0	0	0
153	SmutADNA4_GLEAN_10005266	{um01947 EAK82380 TX:5270 Ustilago maydis Reduced virulence}	Allantoicase	IPR005164	GO:0000256;GO:0004037;GO:0004848;	1	0	3.9799	2.8198	3.1603	1.2916
154	SmutADNA4_GLEAN_10005276	{AFT3 BAB69078 TX:5599 Alternaria alternata Loss of pathogenicity}	Crotonase, core	IPR001753	GO:0003824;GO:0008152;	0	0	1	1.8939	0	2.0919
155	SmutADNA4_GLEAN_10005374	{MGG_06951 EDJ98115 TX:148305 Magnaporthe grisea Reduced virulence}	Peptidase M48	IPR001915	GO:0004222;GO:0006508;GO:0016020;	0	0	0	0	0	0
156	SmutADNA4_GLEAN_10005380	{MST12 AAL27626 TX:148305 Magnaporthe grisea Loss of pathogenicity}	Zinc finger, C2H2	IPR007087	GO:0003676;GO:0005622;GO:0008270;	0	0	0	0	0	1
157	SmutADNA4_GLEAN_10005457	{MGG_00056 EDK03390 TX:148305 Magnaporthe grisea Reduced virulence}	Short-chain dehydrogenase/reductase SDR	IPR002198	GO:0000166;GO:0008152;GO:0016491;	0	0	0	0	0	0
158	SmutADNA4_GLEAN_10005483	{PHL1 ACB38886 TX:135779 Cercospora zeae-maydis Unaffected pathogenicity}	Cryptochrome/DNA photolyase, class 1	IPR002081	GO:0003913;GO:0006281;	0	0	0	0	0	0
159	SmutADNA4_GLEAN_10005501	{MGG_01481 EDK04805 TX:148305 Magnaporthe grisea Reduced virulence}	WD40 repeat	IPR001680	GO:0005515;	0	0	0	1	0	1.1685
160	SmutADNA4_GLEAN_10005556	{MST12 AAL27626 TX:148305 Magnaporthe grisea Loss of pathogenicity}	Zinc finger, C2H2	IPR007087	GO:0003676;GO:0005622;GO:0008270;	0	0	0	0	0	0
161	SmutADNA4_GLEAN_10005613	{MNH6 ABB30152 TX:148305 Magnaporthe grisea Reduced virulence}	High mobility group, superfamily	IPR009071	GO:0005515;	0	0	0	0	0	0
162	SmutADNA4_GLEAN_10005684	{CGB1 AAO25585 TX:5016 Cochliobolus heterostrophus Loss of pathogenicity}	WD40 repeat	IPR001680	GO:0005515;	0	0	0	0	0	0
163	SmutADNA4_GLEAN_10005698	{MGG_04985 EDJ95433 TX:148305 Magnaporthe grisea Reduced virulence}	Pumilio RNA-binding repeat	IPR001313	GO:0003723;GO:0005488;GO:0005789;GO:0016758;	1	8.2135	0	2.3522	4.0334	4.2188
164	SmutADNA4_GLEAN_10005736	{um11451 TX:5270 Ustilago maydis Reduced virulence}	JAB1/Mov34/MPN/PAD-1	IPR000555	GO:0005515;	0	0	0	0	0	0
165	SmutADNA4_GLEAN_10005757	{HDC1 AAK35180 TX:5017 Cochliobolus carbonum Reduced virulence}	Histone deacetylase superfamily	IPR000286	GO:0004407;GO:0016575;	0	0	0	0	0	0
166	SmutADNA4_GLEAN_10005789	{MGB1 BAC01165 TX:148305 Magnaporthe grisea Loss of pathogenicity}	WD40 repeat	IPR001680	GO:0005515;	0	1	0	0	0	0
167	SmutADNA4_GLEAN_10005798	{CTB4 ABK64181 TX:29003 Cercospora nicotianae Reduced virulence}	Major facilitator superfamily	IPR011701	GO:0016021;GO:0055085;	0	0	0	0	0	0
168	SmutADNA4_GLEAN_10005893	{AFT1 BAB69076 TX:5599 Alternaria alternata Loss of pathogenicity}	AMP-dependent synthetase/ligase	IPR000873	GO:0003824;GO:0008152;GO:0016740;GO:0031177;	0	0	0	0	0	1
169	SmutADNA4_GLEAN_10005905	{CRU1 AAN10186 TX:5270 Ustilago maydis Reduced virulence}	WD40 repeat	IPR001680	GO:0005515;	0	0	0	0	0	0
170	SmutADNA4_GLEAN_10005910	{MNH6 ABB30152 TX:148305 Magnaporthe grisea Reduced virulence}	SANT/Myb domain	IPR001005	GO:0003677;GO:0003682;GO:0005515;	0	0	0	0	0	0
171	SmutADNA4_GLEAN_10005918	{CTB4 ABK64181 TX:29003 Cercospora nicotianae Reduced virulence}	Major facilitator superfamily	IPR011701	GO:0016021;GO:0055085;	0	0	0	0	0	0
172	SmutADNA4_GLEAN_10005924	{BcPIC5 ABA25866 TX:40559 Botrytis cinerea Reduced virulence}	Peptidyl-prolyl cis-trans isomerase, FKBP-type, domain	IPR001179	GO:0006457;	0	0	0	0	0	0
173	SmutADNA4_GLEAN_10005931	{Mdh1 AAX14688 TX:13684 Stagonospora nodorum Unaffected pathogenicity}	Short-chain dehydrogenase/reductase SDR	IPR002198	GO:0000166;GO:0008152;GO:0016491;	0	0	0	0	0	1
174	SmutADNA4_GLEAN_10005943	{AKT1 BAA36588 TX:5599 Alternaria alternata Loss of pathogenicity}	AMP-dependent synthetase/ligase	IPR000873	GO:0003824;GO:0008152;	0	0	0	0	0	0
175	SmutADNA4_GLEAN_10006035	{THR1 BAA18962 TX:5462 Colletotrichum lagenarium Reduced virulence}	Short-chain dehydrogenase/reductase SDR	IPR002198	GO:0000166;GO:0008152;GO:0016491;	1	4.5592	0.0818	2.436	0.0168	0.5714
176	SmutADNA4_GLEAN_10006045	{BcLCC2 AAK77953 TX:40559 Botrytis cinerea Unaffected pathogenicity}	Multicopper oxidase, type 1	IPR001117	GO:0005507;GO:0016491;GO:0055114;	0	0	0	0	0	0
177	SmutADNA4_GLEAN_10006047	{Mdh1 AAX14688 TX:13684 Stagonospora nodorum Unaffected pathogenicity}	Short-chain dehydrogenase/reductase SDR	IPR002198	GO:0000166;GO:0008152;GO:0016491;	0	0	0	0	1	0.5154
178	SmutADNA4_GLEAN_10006067	{VFGLU1 AAO63562 TX:93591 Verticillium fungicola Reduced virulence}	Glycoside hydrolase, family 5	IPR001547	GO:0003824;GO:0004553;GO:0005975;GO:0043169;	0	0	0	0	0	0
179	SmutADNA4_GLEAN_10006091	{THR1 BAA18962 TX:5462 Colletotrichum lagenarium Reduced virulence}	Short-chain dehydrogenase/reductase SDR	IPR002198	GO:0000166;GO:0008152;GO:0016491;	1	24.3678	36.5189	17.8204	11.5121	24.2227
180	SmutADNA4_GLEAN_10006123	{um11451 TX:5270 Ustilago maydis Reduced virulence}	JAB1/Mov34/MPN/PAD-1	IPR000555	GO:0005515;	1	0	0.63	0	0.3756	4.253
181	SmutADNA4_GLEAN_10006147	{FRT1 AAU87358 TX:40559 Botrytis cinerea Unaffected pathogenicity}	General substrate transporter	IPR005828	GO:0016021;GO:0022857;GO:0055085;	1	0	0	1.5624	0.8743	0
182	SmutADNA4_GLEAN_10006163	{MGB1 BAC01165 TX:148305 Magnaporthe grisea Loss of pathogenicity}	WD40 repeat	IPR001680	GO:0005515;	1	2.2115	1.1458	2.163	1.2553	1.0623
183	SmutADNA4_GLEAN_10006166	{MGG_10702 EDJ94108 TX:148305 Magnaporthe grisea Reduced virulence}	Major facilitator superfamily	IPR011701	GO:0016021;GO:0055085;	0	0	0	0	0	0
184	SmutADNA4_GLEAN_10006179	{VFGLU1 AAO63562 TX:93591 Verticillium fungicola Reduced virulence}	Glycoside hydrolase, family 5	IPR001547	GO:0003824;GO:0004553;GO:0005975;GO:0043169;	0	0	0	0	0	0
185	SmutADNA4_GLEAN_10006199	{THR1 BAA18962 TX:5462 Colletotrichum lagenarium Reduced virulence}	Short-chain dehydrogenase/reductase SDR	IPR002198	GO:0000166;GO:0008152;GO:0016491;	1	0	2.2894	0	6.7568	0.8033
186	SmutADNA4_GLEAN_10006212	{MGG_04985 EDJ95433 TX:148305 Magnaporthe grisea Reduced virulence}	RNA recognition motif domain	IPR000504	GO:0000166;GO:0003676;GO:0003723;GO:0005488;	1	1.7905	0	2.8102	0	1.2085
187	SmutADNA4_GLEAN_10006235	{MGG_01481 EDK04805 TX:148305 Magnaporthe grisea Reduced virulence}	WD40 repeat	IPR001680	GO:0005515;	0	0	0	0	0	0
188	SmutADNA4_GLEAN_10006412	{WdCHS2 AAC34496 TX:5970 Wangiella (Exophiala) dermatitidis Reduced virulence}	Chitin synthase	IPR004834	GO:0004100;GO:0006031;	1	2.9536	1.7428	0.4933	0	0.626
189	SmutADNA4_GLEAN_10006424	{CHS2 AAT77182 TX:5507 Fusarium oxysporum Reduced virulence}	Chitin synthase	IPR004834	GO:0004100;GO:0006031;	0	0	0	0	1	1.1958
190	SmutADNA4_GLEAN_10006427	{MGG_10702 EDJ94108 TX:148305 Magnaporthe grisea Reduced virulence}	Major facilitator superfamily	IPR011701	GO:0016021;GO:0055085;	0	0	0	0	0	0
191	SmutADNA4_GLEAN_10006458	{MSP1 AAX07670 TX:148305 Magnaporthe grisea Reduced virulence}	AAA+ ATPase domain	IPR003593	GO:0000166;GO:0005524;GO:0017111;	1	4.8531	1.2545	0.7866	0.8016	1.1981
192	SmutADNA4_GLEAN_10006544	{PEX6 AAK16738 TX:5462 Colletotrichum lagenarium Loss of pathogenicity}	AAA+ ATPase domain	IPR003593	GO:0000166;GO:0005524;GO:0017111;	0	0	0	1	0	0
The first stage gene expression as One.
Yellow number means no-expression
Green number means expreesionat all stages

## Sheet: Table S8
Table S8 Candidate genes for Secreted Effector Proteins in the Sporisorium scitamineum genome (aa length>200 aa &Cys(%)>1.5%) and their expression at six stages in the infection process
	Gene ID	amid acid length (aa)	Cysteine content (%)	Gene expresion in the infection
				0 hpi	12 hpi	24 hpi	48 hpi	96 hpi	120 hpi
1	SmutADNA4_GLEAN_10000103	318	2.20126	0	0	0	0	0	0
2	SmutADNA4_GLEAN_10000127	544	1.83824	0	0	0	0	0	0
3	SmutADNA4_GLEAN_10000185	598	2.50836	0	0	0	0	0	0
4	SmutADNA4_GLEAN_10000329	361	2.21607	0	0	0	0	0	0
5	SmutADNA4_GLEAN_10000541	423	2.60047	0	0	1	1.2175	1.1101	1.2063
6	SmutADNA4_GLEAN_10000570	243	4.11523	1	3.7225	0	0.159	2.109	3.7864
7	SmutADNA4_GLEAN_10000625	233	1.71674	0	0	0	0	0	0
8	SmutADNA4_GLEAN_10000668	494	1.82186	0	0	0	0	0	0
9	SmutADNA4_GLEAN_10000823	483	1.65631	1	11.1399	1.3056	9.959	2.6341	1.5533
10	SmutADNA4_GLEAN_10001003	397	2.01511	0	0	1	6.0769	3.9221	0.1424
11	SmutADNA4_GLEAN_10001004	398	1.75879	0	0	0	0	0	0
12	SmutADNA4_GLEAN_10001008	287	1.74216	0	0	0	0	0	0
13	SmutADNA4_GLEAN_10001039	503	1.78926	0	0	0	0	0	0
14	SmutADNA4_GLEAN_10001152	1574	2.3507	0	1	1.2416	0.671	2.417	0.5213
15	SmutADNA4_GLEAN_10001238	268	2.98507	0	0	0	0	0	0
16	SmutADNA4_GLEAN_10001472	235	1.70213	0	0	1	8.2154	4.1834	4.6848
17	SmutADNA4_GLEAN_10001709	544	2.02206	0	0	0	0	0	0
18	SmutADNA4_GLEAN_10001758	560	1.60714	0	0	0.4294	0	0.243	0
19	SmutADNA4_GLEAN_10001806	382	1.57068	0	0	0	0	0	0
20	SmutADNA4_GLEAN_10001934	390	2.05128	0	0	0	0	0	0
21	SmutADNA4_GLEAN_10002063	551	1.63339	0	0	0	0	0	0
22	SmutADNA4_GLEAN_10002093	246	2.84553	0	0	0	0	0	0
23	SmutADNA4_GLEAN_10002094	319	2.82132	0	0	0	0	0	0
24	SmutADNA4_GLEAN_10002097	214	2.33645	0	0	0	0	0	0
25	SmutADNA4_GLEAN_10002181	746	2.27882	0	0	0	1	0	0.5331
26	SmutADNA4_GLEAN_10002215	410	1.95122	0	1	1.6604	0.9722	5.4373	1.0829
27	SmutADNA4_GLEAN_10002253	420	2.14286	0	0	0	0	1	0
28	SmutADNA4_GLEAN_10002334	301	3.32226	0	0	0	0	0	0
29	SmutADNA4_GLEAN_10002573	375	4	0	0	0	0	0	0
30	SmutADNA4_GLEAN_10002664	232	1.72414	1	0.17	1.059	1.876	6.1805	13.2289
31	SmutADNA4_GLEAN_10002671	238	6.72269	0	0	0	0	0	0
32	SmutADNA4_GLEAN_10002737	255	10.9804	1	6.196	3.8852	10.4445	3.8879	0.2303
33	SmutADNA4_GLEAN_10003071	465	1.72043	0	0	0	0	0	0
34	SmutADNA4_GLEAN_10003177	248	3.22581	0	1	102.625	19.153	24.0634	60.1824
35	SmutADNA4_GLEAN_10003210	240	2.91667	0	0	0	0	0	0
36	SmutADNA4_GLEAN_10003371	483	1.65631	0	1	0.8282	1.1261	0.7478	0.7315
37	SmutADNA4_GLEAN_10003388	292	3.08219	0	1	0	0	0.0368	0
38	SmutADNA4_GLEAN_10003477	298	3.3557	0	0	0	0	0	0
39	SmutADNA4_GLEAN_10003485	364	1.92308	1	5.53	1.1894	0	0	0
40	SmutADNA4_GLEAN_10003522	222	2.7027	0	0	0	0	0	0
41	SmutADNA4_GLEAN_10003586	284	2.11268	0	0	0	0	0	0
42	SmutADNA4_GLEAN_10003778	577	2.59965	1	0.1312	0.0211	0.0978	0.0309	0.3682
43	SmutADNA4_GLEAN_10003819	493	1.62272	0	0	0	0	0	0
44	SmutADNA4_GLEAN_10004073	597	1.50754	0	0	0	0	0	0
45	SmutADNA4_GLEAN_10004237	298	2.01342	0	0	0	0	0	0
46	SmutADNA4_GLEAN_10004248	276	2.17391	1	0	5.6647	0	0.7451	28.3285
47	SmutADNA4_GLEAN_10004259	400	2	0	0	0	0	0	0
48	SmutADNA4_GLEAN_10004681	213	2.8169	1	1.4936	1.1858	2.3527	1.5486	1.1014
49	SmutADNA4_GLEAN_10004708	359	2.78552	1	2.8495	1.7339	5.1945	3.9886	9.3024
50	SmutADNA4_GLEAN_10004961	238	2.94118	1	6.0326	3.0125	3.4003	1.7979	2.7654
51	SmutADNA4_GLEAN_10005024	226	1.76991	1	1.2713	1.0757	7.9374	24.3357	34.7133
52	SmutADNA4_GLEAN_10005079	558	1.97133	0	0	0	0	0	0
53	SmutADNA4_GLEAN_10005123	302	1.98675	0	0	1	5.5377	5.5763	1.7252
54	SmutADNA4_GLEAN_10005136	397	1.51134	0	0	1	3.1774	3.0909	0.3469
55	SmutADNA4_GLEAN_10005154	238	2.10084	0	1	0.9025	11.1344	23.5378	7.3398
56	SmutADNA4_GLEAN_10005226	590	2.37288	0	0	0	0	0	1
57	SmutADNA4_GLEAN_10005278	736	2.03804	0	0	0	0	0	0
58	SmutADNA4_GLEAN_10005294	289	3.80623	0	0	0	0	1	1.5972
59	SmutADNA4_GLEAN_10005307	515	1.5534	0	1	0	0.8252	0.6692	4.0616
60	SmutADNA4_GLEAN_10005308	275	1.81818	0	1	0.0721	0.0216	0	0
61	SmutADNA4_GLEAN_10005645	549	3.27869	1	0	1.4166	3.6325	0	0
62	SmutADNA4_GLEAN_10005792	320	1.875	0	0	0	0	0	0
63	SmutADNA4_GLEAN_10005925	260	2.30769	0	0	0	1	2.8932	5.832
64	SmutADNA4_GLEAN_10006249	408	2.45098	0	0	0	0	0	0
65	SmutADNA4_GLEAN_10006270	353	2.83286	0	1	0	0	0.7405	0
66	SmutADNA4_GLEAN_10006395	225	2.66667	0	0	0	0	0	0
67	SmutADNA4_GLEAN_10006488	328	2.7439	0	0	0	0	0	0
68	SmutADNA4_GLEAN_10006498	570	1.92982	0	0	0	0	0	0
The first stage gene expression as One.
Yellow number means no-expression
Green number means expreesionat all stages

## Sheet: Table S9
Table S9 Sixty-five compounds in the elicitor of Sporisorium scitamineum detected by GC-MS
Location	Compound	Category	Molecular weight (amu)	CAS Number
Intracellular
1	1,2-Ethanediol, 1-phenyl-	alcohol	138.068	000093-56-1
2	Hydrazine, 1-(3-hydroxybenzyl)- (3	other	138.079	000637-33-2
3	4-Butylbenzoic acid, pentadecyl ester	ester	388.334	1000292-32-8
4	1H-Inden-2-amine, N,N-dimethyl-	other	159.105	035336-08-4
5	Styrene	alkanes	104.063	000100-42-5
6	2-Propenoic acid, 2-methylpropyl ester	ester	128.172	039841-02-6
7	Ethanol, 2-butoxy-	other	118.099	000111-76-2
8	2-Propen-1-one, 1-(4-aminophenyl)-3-phenyl-	aldoketones	223.111	002403-30-7
9	2(R),3(S)-1,2,3,4-Butanetetrol	alcohol	122.058	000149-32-6
10	Hexylene Glycol	alcohol	118.099	000107-41-5
11	Benzaldehyde	aldoketones	106.042	000100-52-7
12	Triethanolamine	alcohol	149.105	000102-71-6
13	2-Pyrrolidinone, 1-methyl-	aldoketones	99.068	000872-50-4
14	Acetophenone	aldoketones	120.058	000098-86-2
15	Nonanal	aldoketones	142.136	000124-19-6
16	Octanoic acid, methyl ester	ester	158.131	000111-11-5
17	Pentanoic acid, 2,4-dimethyl-5-oxo-, methyl ester	ester	158.094	010348-62-6
18	Ethanone, 1-(4-methylphenyl)-	aldoketones	134.073	000122-00-9
19	Cyclododecane	alkanes	168.188	000294-62-2
20	1-Butanamine, 2-ethyl-N-(2-ethylbutyl)-	ester	185.214	054774-85-5
21	Decanoic acid, methyl ester	ester	186.162	000110-42-9
22	Tetradecane	alkanes	198.235	000629-59-4
23	Cyclododecanol	alcohol	184.183	001724-39-6
24	Isovaline, 3-methyl-	carboxylic acids	131.1	004378-19-2
25	Propionic acid, 3-(1H-benzoimidazol-2-yl)-, methyl ester	carboxylic acids	204.09	100316-74-3
26	1-Benzyl-1,2,3-triazole	other	159.08	004368-68-7
27	Pentadecane	alkanes	212.25	000629-62-9
28	Phenol, 2,4-bis(1,1-dimethylethyl)-	other	206.167	000096-76-4
29	Dodecanoic acid, methyl ester	ester	214.193	000111-82-0
30	1,2-dodecanediol	alcohol	202.19	00119-87-5
31	Benzene,1-methyl-4-(4-methyl-4-pentenyl)-	other	174.14	074672-08-5
32	Tridecane,4,8-dimethyl-	alkanes	212.25	055030-62-1
33	i-Propyl dodecanoate	ester	242.225	1000336-57-7
34	Acetic acid, 4,5-diacetoxy-6-acetoxymethyl-2-(3-formylindol-1-yl)-tetrahydropyran-3-yl ester	ester	475.15	1000267-29-4
35	5-Pyrimidinecarboxylic acid, 4-ethyl-1,2,3,4-tetrahydro-6-methyl-2-oxo-, methyl ester	ester	198.1	1000338-05-4
36	2-Propenoic acid, pentadecyl ester	ester	282.256	043080-23-5
37	Octane, 2,6-dimethyl-	alkanes	282.33	075163-97-2
38	1H-Indene, 2,3-dihydro-1,1,3-trimethyl-3-phenyl-	other	236.157	003910-35-8
39	1-Butanamine, 4-(phenylmethoxy)-3-[(phenylmethoxy)methyl]-	other	299.19	033498-87-2
40	Methyl tetradecanoate	ester	242.225	000124-10-7
41	6,7-Dimethoxy-2,2-dimethyl-4-chromanone	other	236.1	062736-78-1
42	Benzoic acid, 2-fluoro-5,6-dimethoxy-	ester	200.05	265670-72-2
43	1-Naphthalenecarboxylic acid, ethyl ester （1-Naphthalenecarboxylic acid, ethyl ester）	other	200.084	003007-97-4
44	Quinoline, 2-(2-methylpropyl)-	other	185.12	000093-19-6
45	Acetamide, N-(1-naphthyl)-2-acetoxy-	ester	243.09	1000307-09-8
46	Phenylacetic acid, 4-chloro-2-methylphenyl ester	ester	260.06	1000331-14-0
47	9,12-Octadecadienoic acid, methyl ester	ester	294.256	002462-85-3
48	9-Octadecenoic acid, methyl ester, (E)-	ester	296.272	001937-62-8
49	Octadecanoic acid, methyl ester	ester	298.287	000112-61-8
50	Benzaldehyde, (phenylmethylene)hydrazone	aldoketones	208.1	000588-68-1
51	(3-Methylindazol-1-yl)acetic acid	carboxylic acids	190.074	1000316-00-6
52	Phenol, 2,2'-methylenebis[6-(1,1-dimethylethyl)-4-methyl-	other	340.24	000119-47-1
Extracellular
1	N-(2-Sulfanylethyl)-2-oxopropanamide	other	147.035	1000314-38-5
2	3,3-Dimethylbutane-2-ol (3,3-Dimethylbutane-2-ol)	other	102.1	000464-07-3
3	Dihydro-2-(3H)-thiophenone	aldoketones	102.014	001003-10-7
4	2-Cyclopentene-1,4-dione	aldoketones	96.02	005147-00-2
5	Butane, 1,4-dichloro-	alkanes	126	000110-56-5
6	Fumaric acid, bis(methoxymethyl) ester	carboxylic acids	204.063	1000197-25-6
7	Hexanoic acid	carboxylic acids	116.084	000142-62-1
8	1-Methoxycyclohexane	alkanes	114.104	000931-56-6
9	2(3H)-Furanone, dihydro-5-methyl-5-(2-methylpropyl)- 2(3H)-	aldoketones	156.115	010200-21-2
10	Boronic acid, ethyl-, bis(2-mercaptoethyl ester)	other	194.061	1000161-44-5
11	4-Methyl-2-phenyl-pent-3-en-1-ol	aldoketones	176.12	1000186-49-3
12	1,2,3,4-Butanetetrol, [S-(R*,R*)]-	alcohol	122.058	002319-57-5
13	Glucitol, 4,6-O-hexylidene-	alcohol	264.16	006456-92-4
		Intracellular	Extracellular
	alcohol	6	2
	aldoketones	7	4
	alkanes	6	2
	carboxylic acids	3	2
	ester	18	0
	other	12	3
	total	52	13
	distribution of molecular weight	99-475	96-264

## Sheet: Table S10
Table S10 Primer information of Real-time quantitative PCR for candidate virulent factors
No.	Gene ID	Forward primer (5'-3')	Reverse primer (5'-3')	Amplicon Length (bp)
1	SmutADNA4_GLEAN_10000103	ACAGCAGCAAGAGGTGCAAGA	GTCAGCCCATCGTAGACAGGA	132
2	SmutADNA4_GLEAN_10001820	ATACAGACGGTGCGGGTGA	CGGTGGTGCTCCTCTTCTCA	149
3	SmutADNA4_GLEAN_10001841	TCCATCTACTGCGCCACCAA	AGAAGCTAGTCTCGACCATCCC	121
4	SmutADNA4_GLEAN_10001851	TGCCTCCTCCGCCAACTAC	CGTCCTGCGTGTCGAATACTT	107
5	SmutADNA4_GLEAN_10001873	TGATTCTGGGCAACCACGATA	TGACCAAAGCAGGACCAACACT	110
6	SmutADNA4_GLEAN_10001901	AAGATCAGTCCAACCGTTCTCG	CCTGCCAGTGGTGAGTCCATC	100
7	SmutADNA4_GLEAN_10001934	CGTTCCTCAACACGACCATG	GGACGAACCGTATTCAGTAAACC	148
8	SmutADNA4_GLEAN_10001935	CTTTACGAAACTATGGCGTGGGA	AAATGGTGCTGAAACCTTGACTG	143
9	SmutADNA4_GLEAN_10001943	TGTCGGTGTCATCGCCTACTTT	GATGTCGTTGCCGTCAAAGTG	114
10	SmutADNA4_GLEAN_10001969	CATGCCGCACTAGGTTACGC	CGAGGCCACTTCTTCAAGACAC	134
11	SmutADNA4_GLEAN_10001975	CGGCAAGGTGGTTGACAGAG	GGAGGTGATGCCTTTCCAGAG	125
12	SmutADNA4_GLEAN_10001983	GTCGAGCTTCAGTACAGCAGTCA	TTTCCGATGGCGATACCTTT	149
13	SmutADNA4_GLEAN_10001993	ACGGTTGCGAGACTGTGGAA	GGCATTGCTGACGAGGTTGA	150
14	SmutADNA4_GLEAN_10002573	CCACGGGTAAGGAAGAAGACAC	CCCACGTTAGTCACCTGGAAAA	115
15	SmutADNA4_GLEAN_10002576	CTCGAATTGACCCATAACCACG	TGACTCCCAACTTCTCAAACCTATC	148
16	SmutADNA4_GLEAN_10002612	TTGTCGTGGGTTTGGCAAGT	ACTCCAGCCGTCGCAGATT	145
17	SmutADNA4_GLEAN_10002664	GGTGTACGCCGCCTTTGAG	TTGTTGGTTTCGGGCTGGT	105
18	SmutADNA4_GLEAN_10002728	AGCACTGGTCTCAGGCACTCA	ACCACCTTTGCGGATCGTAG	130
19	SmutADNA4_GLEAN_10002737	GCCAGGACATCAAGCAAACC	CTTGGTGCATCCAGATCCCT	122
20	SmutADNA4_GLEAN_10002745	TGTGATTGCTCCAGGACCTATT	CGCTCTTGCTACCCATTCTTT	116
21	SmutADNA4_GLEAN_10002769	CTCTGGCTGGTTCGCTTGG	GATGGCGGTGGTGATGTCG	150
22	SmutADNA4_GLEAN_10003388	GGCGGTGGACGAGATGAAG	CCGTAAACAAGCTGCGAATAG	134
23	SmutADNA4_GLEAN_10003417	TCAAGTCCACCTTCAACGCTAC	GGGTCCTGGTCCTTGGTAGTG	119
24	SmutADNA4_GLEAN_10003454	CCAGGGTCAGTGGAGGGAGT	GAGCGAGACGATGGACGAAT	130
25	SmutADNA4_GLEAN_10003477	TCTGCCAACTGCTGCTTCAA	GAGTGCTCGGGACCGTTATT	124
26	SmutADNA4_GLEAN_10003485	CAGTTCGCAAGTTTGTGGCA	CGCTGAACAAGTCCGTATTCTC	125
27	SmutADNA4_GLEAN_10003513	TTACCACCCATCTTCCCACA	AGTTGACGCCGACTTTACCG	124
28	SmutADNA4_GLEAN_10003522	AAGTCCCACGAGTACATTGCG	TGCTTCCCACCCTGGTAGAT	143
29	SmutADNA4_GLEAN_10003586	CAGCGAAGAATCCGTGGTC	TCGGGCGTCTTGAGGAACT	122
30	SmutADNA4_GLEAN_10003647	AAGAGCCAACTACGCAACGG	GCGACCCAAATCAGAGGACA	131
31	SmutADNA4_GLEAN_10003654	CAGCGATGCTCAGGTTGGTC	GCTCTGTCTTCGGCTTCTTGG	110
32	mutADNA4_GLEAN_10004013	GGAACACGGCACTCAGAAGC	CCAAGCCAGTCCATAATCCAG	133
33	SmutADNA4_GLEAN_10004061	CGACCTAGTGCGAAATGTGC	GAAGGAGCGAGACGGACCAC	117
34	SmutADNA4_GLEAN_10004073	GCACTTGGTGGCAGTGGGT	CCTTGTCCGAGGTGATGGTCT	138
35	SmutADNA4_GLEAN_10004109	CCTCCCATTATTGCCTTCAGC	GTCGATTTACCCGTACCGTTCT	129
36	SmutADNA4_GLEAN_10004153	TCATTGCCATGCCTTTGTGC	GGTCTTTCCGCATCCTGGTG	101
37	SmutADNA4_GLEAN_10004165	AACAACGGCGTGATGGACAG	GACGTGGCGATTGAAAGCAA	126
38	SmutADNA4_GLEAN_10004231	CTGTTCCTGTGCCTGCTGATT	ACGCTTCTCGATGCCAAACT	143
39	SmutADNA4_GLEAN_10004237	CCCACCTCGTTCACCACCTA	AAGCCACAGACGTTGTTCACAT	107
40	SmutADNA4_GLEAN_10004248	CAAGAAGGGCAAGAAGAAGAGC	TTTGGGTGCTAGAGTAGTAGTGGG	140
41	SmutADNA4_GLEAN_10004259	CTGTAACAAAGACGGTGATGGATG	GATGGTGTCGCTGACGTAGGA	122
42	SmutADNA4_GLEAN_10004285	CGGATTCTTGGACGGCTTCT	TCGCTGGTCTTGAAAGTGCC	148
43	SmutADNA4_GLEAN_10000121	ATCCCGACCAAGAGGTACAGG	AAAGTCTCCGAAACCCAACAAG	140
44	SmutADNA4_GLEAN_10000127	GCTGTATAGTGCTACTGCGGCTAA	CGGTGGTAGTGATGGTGCTTG	112
45	SmutADNA4_GLEAN_10000138	ACATCAACGGCGACGGTATT	CCGGTAATCGAAGCGAGAAT	145
46	SmutADNA4_GLEAN_10000160	GCCACTTCCTCTGCTCCCA	ACCGGCCTGTTGAACCATC	144
47	SmutADNA4_GLEAN_10000179	CCTTCAAGCGTGGAAAGAGG	ATCGTGGAGTAAGTGTTTGGTGAG	139
48	SmutADNA4_GLEAN_10000180	ATCCTATCCTCGGGACTACGC	GCCGATGGTCCAGTACAGTTT	103
49	SmutADNA4_GLEAN_10000185	CAAGGCAACCAAGGCGTGAG	TGAGGAGCGAGCGGATAAGG	114
50	SmutADNA4_GLEAN_10000210	GCCAGCTCAACGCTGACAAG	CGACGAAATCCTCCCACCAA	117
51	SmutADNA4_GLEAN_10000242	CCTTCTTCCCGCTGTTCTCC	TCTGCCTCGCCACATGAGTG	145
52	SmutADNA4_GLEAN_10001620	AGGGTGGAAGGAGGCTAGTGG	GCAGCAAGCTATCGAGCGACT	140
53	SmutADNA4_GLEAN_10001656	ACACGCTCCGAGCTTTCCTC	CAACTCTTGACGCCATACTTGC	133
54	SmutADNA4_GLEAN_10001703	TACTCGCAGCCGCTCAGGT	GAGGCAGAAGGTTGGTTTGTATG	134
55	SmutADNA4_GLEAN_10001709	TGGGCGTGGAACAACAATG	CGACTCGGCGGAGAAGACA	149
56	SmutADNA4_GLEAN_10001736	CGGCCACGAAGTTTCATTCT	GGCAGGTCCACTGGTCTTGTA	133
57	SmutADNA4_GLEAN_10001750	ATACGAGTACGGCAACCTGACA	TCGGATTGCTTGAGTACACCC	150
58	SmutADNA4_GLEAN_10001758	AAGGGTTACGGTAGCCAGATTC	TAGGCTTGCTCTTCTTGGTGC	103
59	SmutADNA4_GLEAN_10001806	GGCAAGAATCAAGAACAGACGG	TTTCGAGCGAGCAGGAAGAGT	136
60	SmutADNA4_GLEAN_10001814	TCCATGTGCAGTCTGGCTGAG	AGGCAGGCACGGTTTGAGA	126
61	SmutADNA4_GLEAN_10000644	GAGGAGGGCGAAGTGGTGTA	CCTTGGTCATCGTTTGGGTT	125
62	SmutADNA4_GLEAN_10000645	TACCACGATGACAAGGAACCC	GACGACGTGACAAAGTAGGTGC	128
63	SmutADNA4_GLEAN_10000668	GTGGTCTTCTCACTCTTCCTCGTC	TCATCGCTCTTGGTCGCTTG	130
64	SmutADNA4_GLEAN_10000688	GAGCCTACGAAGTCGTTCGATAC	GGAGGGCTTTGTTGTTCCAGT	149
65	SmutADNA4_GLEAN_10000689	TCGCCGCTGGACAGAATACC	ACCCTCCTCCCTACCGCACA	125
66	SmutADNA4_GLEAN_10000712	AGAGGCAGAGGCGATTACCA	ATTTCGTTGTGGGCGATGTA	102
67	SmutADNA4_GLEAN_10000747	GTTTCTTCCTCGGCTGTTCG	GCTCGGTCCATGAGTTCTCG	144
68	SmutADNA4_GLEAN_10000763	TGAGCGTTGGCACTTTCGTG	GTGGCTTTGGAGTAGTCCTTCTTG	115
69	SmutADNA4_GLEAN_10000778	TCAAGTAATCAAAGGCTGGGACA	TCAAATGAGCGTTAGGAGGGA	134
70	SmutADNA4_GLEAN_10000804	AGTCGGCGTACTGCAACTCG	GTGGGCGTAGGTGGGAAGAT	131
71	SmutADNA4_GLEAN_10002819	CCACGCTCGCATCCACTT	CGATTGTCGCCCGACTTCT	124
72	SmutADNA4_GLEAN_10002842	CACGGCAGTGTTCGTCTCCT	CCTCCTCATTCGCCAAAGTC	116
73	SmutADNA4_GLEAN_10002851	CTGCGGAAGCCGTAGAGGTG	CGAAGTGGGCGACTGGACAT	112
74	SmutADNA4_GLEAN_10002853	GATGCTGCCTCTGCTTCCAC	AACGTCGGCGCTGACTTCAC	118
75	SmutADNA4_GLEAN_10002867	GCTGCGAGTAGTTGGAATAGAGG	ACAAGCCTAACCGTGCGATC	107
76	SmutADNA4_GLEAN_10002905	TCCGACACTTCCGCAAACTC	TACCCGCCAACTTGGGATAG	105
77	SmutADNA4_GLEAN_10002909	CTGTCGCTCTACTCGCTCCAC	TGCGGTTCTCCTTGTTCTGC	122
78	SmutADNA4_GLEAN_10003069	TCCCGCAAATCATCAACCTG	GTTCAGACCCGCCTTACCAG	140
79	SmutADNA4_GLEAN_10003070	GCAGATTCGCAAAGATTCCA	TTTCCACCATTTCAGGTACAACT	128
80	SmutADNA4_GLEAN_10003071	TAGTCGAAAGCGCCCAGTG	CGCCTGAGGAATAGGTCCAG	120
81	SmutADNA4_GLEAN_10003092	TTGGTTGTGGTCGGAGATGG	ATTGCGTTGGAATGCTGTGC	118
82	SmutADNA4_GLEAN_10005924	ACGAGAAGCCCAAGAACCCT	CTCCTCCTGGCAGAACGAAA	124
83	SmutADNA4_GLEAN_10005925	TGACGATTCTTGGAGGTGCA	CTTCAAAGCGGCCTGGTAAA	136
84	SmutADNA4_GLEAN_10005931	ACATCTCGGCTTACATCTGCG	TTGTTGACGACTACCGTGGGT	103
85	SmutADNA4_GLEAN_10005943	GACGGGTCAGAGCAAAGGTG	AAGGAGCAAGAGTGATCCAACG	143
86	SmutADNA4_GLEAN_10005958	ATCCTCTTGGTCTTGTACCTCCTC	ACTTCGCCGATAACGTAGCC	146
87	SmutADNA4_GLEAN_10006035	TGCAGCTCAAGAACACCACTG	CCATAAACTCCTCCACCGTCA	141
88	SmutADNA4_GLEAN_10006045	AGATCGAGGGTGTTGATGTGC	TGAGGCGAAGAGTCGTTCCT	106
89	SmutADNA4_GLEAN_10006047	TGGACGCTCCTTCTCAAGTCA	TGTACTCGCTGCGGATCACTT	150
90	SmutADNA4_GLEAN_10006056	CGAACAACCAGAGCTGGACC	AGGATGCCGGAGATGTAGGA	100
91	SmutADNA4_GLEAN_10006067	GCGGATGAGTCCAACGAAAT	TCCCAGACAAACTTGCTACCCT	101
92	SmutADNA4_GLEAN_10006091	CAGGAGTGGCACGCTGTTCT	CGAGGTGGTGTTGACGATACG	140
93	SmutADNA4_GLEAN_10006123	CCATTTGGAAGATGAGGAGGAG	ATGAGTGCGCTGTAGGTATTGAG	146
94	SmutADNA4_GLEAN_10006147	GGCGAGGGTGGTGTTCTTT	CCTCTACATCCTGTATCCGAAGC	147
95	SmutADNA4_GLEAN_10006163	CGCTGAAGGGTCACAATAAGG	CACCGCTGAGGTCCCAAAA	114
96	SmutADNA4_GLEAN_10006166	ACGAGGATCTTAGGGATTAGCG	GGAACAGGGACAGTCGAAAGG	131
97	SmutADNA4_GLEAN_10006179	GTGTTGCTTGACACGCACATC	CCGACAATGGTCCAGAGGTT	112
98	SmutADNA4_GLEAN_10006199	ATCATCATCAACGGCAGCATC	TCCTACCATCGAGCGACAGC	113
99	SmutADNA4_GLEAN_10006212	AACAGGCTCAAAGAGGTGCG	GTATTGCCGATGAAATCAGACG	125
100	SmutADNA4_GLEAN_10006235	AACCCTGTGGCACGCAATT	GCGACGCAAACGACCTAAA	101
101	SmutADNA4_GLEAN_10006249	GTGAGGACGAGGGATTATGTGC	TTGGCCGTAGTATAAACGATGC	127
102	SmutADNA4_GLEAN_10006270	GGAGTAAAGCGACGAATGGC	AGCGGATTCCTCTGTTTAGCAC	127
103	SmutADNA4_GLEAN_10006317	CACGCAGCCTGCAAGAACTA	TGGCGAACCAGATGGATGTA	151
104	SmutADNA4_GLEAN_10006395	CCAACCCTTCGACGTGCTTC	CACCGATCAGGATGACACCTTT	123
105	SmutADNA4_GLEAN_10006412	TTTGGGAGTTGTTGGTGGCT	TGCTCAGCACATGGATAGCG	107
106	SmutADNA4_GLEAN_10006424	GCGGCGTTTATCTTGAATGG	CGTCGAACCGATGAACCTGA	135
107	SmutADNA4_GLEAN_10006427	GGTCCACTCGCCGACAGGTA	GTCACGGAAAGCGTCACCAC	123
108	SmutADNA4_GLEAN_10006458	GCAAGCAGCGATGCTACACC	GCCGCAGAGTCAATCACGAA	134
109	SmutADNA4_GLEAN_10006488	TCTACCTCGTCTACTCACGTTGC	CCTTGGACATCTCGCTTGGA	129
110	SmutADNA4_GLEAN_10006498	CGCCTATACCAAGACAAACACC	TGCTCACCTCCCTATCTCCACT	146
111	SmutADNA4_GLEAN_10006544	GGGTGGTCTGGCATCAGTAAA	GTGGGCCGTAGAGCAGGATA	119
112	SmutADNA4_GLEAN_10004371	CGGAGGCAAGCTGTCGTCTA	GTCGGTGGTCTGCGGAGATA	132
113	SmutADNA4_GLEAN_10004376	GCTGCTTTCCAACTCGTATGG	AGACAGCGGAACCCACCTC	100
114	SmutADNA4_GLEAN_10004390	ACGGACCACGACGACATCA	CAAACACCTTGCGGAACTCAT	148
115	SmutADNA4_GLEAN_10004413	GGTCCTAACGGTGATCGTGC	GCTGCGTCCTGAAGTTCCTC	127
116	SmutADNA4_GLEAN_10004478	AACGACATTGTGGCGGAGAA	TGAAGTTGATAGGTGACGAGGG	149
117	SmutADNA4_GLEAN_10004491	CAAGGTTCCTGGCTGTGGC	GTGCTGGTTGAGATTGTCGTGTC	148
118	SmutADNA4_GLEAN_10004561	TGCTGCTGCTGAGGAGGAC	CGTGCCGACTGGAGGTTCT	147
119	SmutADNA4_GLEAN_10004570	GTCTACTTTGACATCAGCCACGAC	GCCCTTGTAACCGAAACCCT	135
120	SmutADNA4_GLEAN_10004602	TCGTGCTTGCCTTCCTCCT	TTCTCGTGGCTGGCGTGGT	130
121	SmutADNA4_GLEAN_10004606	CTGAGTGCGGGTTGGTGGTT	AGTCGGCTTGGAATCTGTCG	141
122	SmutADNA4_GLEAN_10004673	AAGGGCATTAAGCGATACGG	CCAGCTCAGCGACGCAGTA	103
123	SmutADNA4_GLEAN_10004675	TCACCAAATCATCTACGACCTTC	AATCACGGCACGGATCAAAC	145
124	SmutADNA4_GLEAN_10004681	CGTCACATTCGCAACCTCAA	TGTCTGGGTCATCGTCTTCATC	121
125	SmutADNA4_GLEAN_10004685	CGATTCTCAACTGCCACCAA	CAAAGAGTCTGCCGACTTTCC	137
126	SmutADNA4_GLEAN_10004708	CGGTTGGAAGCTCGGTCTC	CCCATGTCATAGGCGTTGC	141
127	SmutADNA4_GLEAN_10004763	GTTTGTCAAGGTGGTGGCG	GTTGGCGATGCTGAGGAAA	113
128	SmutADNA4_GLEAN_10004793	GCGTTGAAATCCGCATTCTC	TCGAGTTGTTCAGGTAGCCTTTG	128
129	SmutADNA4_GLEAN_10004814	CGACAAGCGTCAAAGAGTGC	GTGGATGAGGAGGGAGTGGA	120
130	SmutADNA4_GLEAN_10004881	CTTCTACCTCCGCTCGCTTCT	ACGGTGGGCACCATTTCAT	134
131	SmutADNA4_GLEAN_10004888	TGTCGCTTGCATCGTGCTT	TTGCCTCGTCCTCCTCCTT	131
132	SmutADNA4_GLEAN_10004899	CGGAGGGCAGTTCTGGATT	CCGAGGGAGGTAAGGGTTTC	130
133	SmutADNA4_GLEAN_10004925	CCCACTGGCAACTCGTCTG	CGTCTTCGTCCTCATCGTCAT	120
134	SmutADNA4_GLEAN_10004932	TCATCCACTACCTCAGCGACAC	CGCAGCCGACTCCATCATAC	109
135	SmutADNA4_GLEAN_10004961	CGCTGGATGTGGTGAGGATC	AGGGTGTCTTGGCGTGGTAC	122
136	SmutADNA4_GLEAN_10004998	CGATGACTCGGTGGGTTCG	GGTCGGTGAAGAGCGGAAA	125
137	SmutADNA4_GLEAN_10005003	GATGCCTTGATGCAGCCAGTA	CAGTGCCATTCTTAGCCTTGTC	109
138	SmutADNA4_GLEAN_10005024	GCACTCAGCGGTATTGTTGGT	GATTCCTGCTGGAGAACCCTC	137
139	SmutADNA4_GLEAN_10005036	CCTGGGACTGCCTCTACCGA	GGCGAGCTTGTTGATCTTGTTC	120
140	SmutADNA4_GLEAN_10005046	CTGGTTGTCGGACGAAGCC	GCCCATTGCAGTCGGAGAT	112
141	SmutADNA4_GLEAN_10005079	TGGACCAATTCGTCGGACTGT	CGATGTACGGCTGAGCACCTT	135
142	SmutADNA4_GLEAN_10005123	CCATGCCATCGTGCTCAATC	ACTGCCGCTGTAGCCGTTTT	100
143	SmutADNA4_GLEAN_10005136	GAGGCTCCTTTCCCTTTCCA	CGACTTGCCGATATGCTTGTT	112
144	SmutADNA4_GLEAN_10005154	TTCTCGCCAACCAATACCTCA	TCCAGCGTAATGCTTCCACTT	101
145	SmutADNA4_GLEAN_10005166	AGATTGGCACCGACTGGACC	CGGCGAAGGTAGTAGGGAAGA	146
146	SmutADNA4_GLEAN_10005167	ACATCCCTGAAACGATCCTCC	TGACCAATCCTCATCACCACC	145
147	SmutADNA4_GLEAN_10005189	TCTAGCTCGCCGTCAAACCA	GACCATCCAATCACGACCACT	127
148	SmutADNA4_GLEAN_10005220	AGACGATGACGACGCTGCTC	AGGTCGGACCCAATCTTTGC	139
149	SmutADNA4_GLEAN_10005226	CGAGTCGGTCACCTTCCAGT	AGTCGGCTTCACCAGCATAGA	146
150	SmutADNA4_GLEAN_10005227	GAAGAGCACCTGACCTACCCG	CGAAGATGGCGTTGAAGATAAA	101
151	SmutADNA4_GLEAN_10005253	GGGGAAGGGAGGAAGTTGTT	CTCGGCTGTGCAAGAGGTAGA	151
152	SmutADNA4_GLEAN_10005266	GCGAAGAAGTACCTCAACCTGG	CCTGAGTGGTGAAGCGGTGT	148
153	SmutADNA4_GLEAN_10005276	GAGACGGCGCTCGACTTTG	GGTACACGGGTTCTCGCTTTT	106
154	SmutADNA4_GLEAN_10005278	CCTCTACTCTGCCCGCTCTG	GCGTACTGCCATCTCCTCTGT	145
155	SmutADNA4_GLEAN_10005294	CTGCACCGATACGTTCCAAG	CCGACCCGAGTCCACAAATAC	149
156	SmutADNA4_GLEAN_10005307	CATGACCGTCCACTACCGC	GCCACTCGCAACCCTTACA	146
157	SmutADNA4_GLEAN_10005308	CTCGTCTAGCAGTTCGCAATCA	GGAGAAGATGAGCCAGAGGAAG	114
158	SmutADNA4_GLEAN_10005353	AACTGCGTAGCCGTTGTGCT	GAGGTACTCGCGGATCTTGG	144
159	SmutADNA4_GLEAN_10003744	GGGTGGATGTGGACTATGAAGAG	TTGGGTGTTGAACCAGGGAG	149
160	SmutADNA4_GLEAN_10003765	CCAAAGGCAATGGAAGAATGA	CGAATGCGTATCCGAAATCA	124
161	SmutADNA4_GLEAN_10003778	CCCAGTCAGAACCCGAGGAG	CGACGGCATAGCCCAAGAA	109
162	SmutADNA4_GLEAN_10003781	CTGAACAGCGCAGCAATGAC	TGACGGTAAGGAAGGAAGCAA	138
163	SmutADNA4_GLEAN_10003796	TCTCCAACGATCCCAAGCAC	CGCACATAGGCACCCTCACT	124
164	SmutADNA4_GLEAN_10003819	TCTTGCCACTCGGAACCCTA	TCGTGCGTGAGAACGATGTT	113
165	SmutADNA4_GLEAN_10003916	CGGGAAGCACCGTCATCAT	GAACAGCGAGCAGGTAGCG	123
166	SmutADNA4_GLEAN_10003921	GCGATGTGAACGGGAAACC	ATGGCGATCCACAGCGTCT	147
167	SmutADNA4_GLEAN_10003936	TCTACATGGGCGGGCTCTAT	GACTGGTGGCTGACGGATTG	107
168	SmutADNA4_GLEAN_10003943	CCCATCTGGAACTTTGTGCTG	GCCGTGGCTGTCCTTCTTATT	108
169	SmutADNA4_GLEAN_10003962	GCAGCGGTGGGAAATGGTA	CTGGCGAAAGTCGGCGTAG	101
170	SmutADNA4_GLEAN_10003987	CGAGTCCGCCCGTAATAGAA	GGTGAGATGATCGTCGTTTCC	145
171	SmutADNA4_GLEAN_10004007	CGCAGCCTGGACCACATTA	GCATTGGCGATCAAGACACC	116
172	SmutADNA4_GLEAN_10002060	CAGCCATCATCATCTTTGCC	CCATCCGCTCTTGTGGGTAA	107
173	SmutADNA4_GLEAN_10002063	GGATACGATTACGACGGAGAACA	GAACTCGCCTACGACTTGGGT	148
174	SmutADNA4_GLEAN_10002066	TGTCGCCTTCGTTCAACTGG	CACCGAGCGTGATAAACTGC	111
175	SmutADNA4_GLEAN_10002093	GGTTGCGTCACGGTTGCTAT	TGAAGAGGTGCGGGTTTGCT	124
176	SmutADNA4_GLEAN_10002094	TCGGAGTAACGCTCGCTGAT	TGTCTTGTATTTCCACGATAGGTC	114
177	SmutADNA4_GLEAN_10002097	GTGAAGGATGGCAGCAGTGTC	AGGATTGACGTAAGCGTGAGC	123
178	SmutADNA4_GLEAN_10002140	CATTGGGCGGATTTGGTC	GTGCCTTGGGCGAGTTGT	144
179	SmutADNA4_GLEAN_10002159	CTCCAGGCAGCGGAAAGTCT	GGTGCGTTAGAAAGCAAGTGG	130
180	SmutADNA4_GLEAN_10002181	TCTCCTGGCGTTCGACTCTG	TGGTGACGTTCTTGGGTGATT	130
181	SmutADNA4_GLEAN_10002215	TTTTCCACCTAGCCAAGACCG	TTGCGTGAGATTCCACCTGAT	133
182	SmutADNA4_GLEAN_10002228	CAATCGCATTACGCCTACAAC	CGTCATCTCACTACTGAACAACCC	142
183	SmutADNA4_GLEAN_10002245	ACACCATCGGTCTCACAGCC	GATTTCTGCGTTTCCTTCCTG	113
184	SmutADNA4_GLEAN_10002253	CTCTGTCGTCTTCCTGGGTGAT	GCTACGGTTGCCCTTCTGTG	145
185	SmutADNA4_GLEAN_10002264	ATGAACAAGCTGCTGGCTAATG	GATACACGACCCGAGGAGAAA	104
186	SmutADNA4_GLEAN_10003105	GCATGGAAGACCACGCAGAT	CAAGTTGGCAAACGCAGGA	109
187	SmutADNA4_GLEAN_10003110	CGTGGGACTATCGAAAGGAGTT	TGCGACAGATGGTGGAGAAA	121
188	SmutADNA4_GLEAN_10003122	TCTGCTCCTTCATCCCACTCTT	CGAATGTATTGTAGGGCTTCTTTG	103
189	SmutADNA4_GLEAN_10003139	CAGTCCGAGGTGGAGAATGTG	TTGCCCTTACGCTTGCTCAC	146
190	SmutADNA4_GLEAN_10003145	TGAGGCTGGGAATGACGACT	ATTCAACAGCGGCGACAGAT	125
191	SmutADNA4_GLEAN_10003177	CTGCCGTATGCTGTGATTGG	TTACCCTGCTGACCCTCCTG	104
192	SmutADNA4_GLEAN_10003190	GCACAGCGGGAACAGCAAT	GGACGAGGCAAACCCATCA	146
193	SmutADNA4_GLEAN_10003210	GAACGCCTTTATCATCACCTACC	GCTAATATGGATGCGCTGGTT	132
194	SmutADNA4_GLEAN_10003252	CTTCGCTTCCTCGCTGTGC	GCGTTGTTTCGGATGTGGG	150
195	SmutADNA4_GLEAN_10003272	CAACGGTCACAGCAACGACA	TGGAGCGATTCTTGGTAGGC	105
196	SmutADNA4_GLEAN_10003371	GCCCGTCTACCTCGACTTCA	TTGTTCGGATACCTCGTTGG	102
197	SmutADNA4_GLEAN_10002282	ATGGTTGCCTGCCTTCTTCG	GGTCGTCGCATCAGTCCCTC	124
198	SmutADNA4_GLEAN_10002302	AGTTGACGGCGGACAATCTG	CCAATCCCATCCTCACTCCTAAT	112
199	SmutADNA4_GLEAN_10002334	AAAGACCCTCACTTCCACATACC	TTCCGTAGCGACCGAGACA	110
200	SmutADNA4_GLEAN_10002403	GGGCATAGTCGGACCTAACGG	GTGTTGTGCGTAGATGTTGATGG	127
201	SmutADNA4_GLEAN_10002407	CAAGAAGGACGAGGATGGAGA	TTGACAGGTGCTTTGCGTTT	120
202	SmutADNA4_GLEAN_10002424	CTGCCAAGAACAACAAGAGGG	TGACGACGATGCGTTTGAGT	146
203	SmutADNA4_GLEAN_10002433	CAGAGGACATTGGCGGTGTT	GACGTGGCTGGAACTGGATG	111
204	SmutADNA4_GLEAN_10002441	ACCAACAAGTCGCAATTCTTCA	ATCGCATCCAGTGTTCCTCC	116
205	SmutADNA4_GLEAN_10002500	AAGCTCGGTCGCAAAGTCAA	GGTTCAAAGTAACGTCGGGTAAA	134
206	SmutADNA4_GLEAN_10002506	CGAGATTGCGTCAGATTAGCG	TAACGACCCATCCAACCACC	106
207	SmutADNA4_GLEAN_10002522	TCTACGTTCCAGGTTGGGTTG	CTAAGGCTTGGGAGGGAGTTT	140
208	SmutADNA4_GLEAN_10002523	TTCCCTTTGCGACTTTCACG	GCTGCCTGGTCTCCCACTTT	145
209	SmutADNA4_GLEAN_10002550	TAGCAAGGAGGACGAGGTGG	GCATTGTCATCGGCAGGGT	111
210	SmutADNA4_GLEAN_10002555	CCTAGTGCGATACTTCAAATCCA	GGTCTGTCGCTACCATTCCTG	121
211	SmutADNA4_GLEAN_10000497	CTTTATCTCGCACCATCAGGC	GACAATGATCGGCACCCAGT	133
212	SmutADNA4_GLEAN_10000523	CCCTCCCTCACATGAAACGT	AGCGAGATGCAACGCCATAC	110
213	SmutADNA4_GLEAN_10000541	GCGATTACAAGTGTCAACTCCG	CCTCCGTTCCTCCTTATCCA	131
214	SmutADNA4_GLEAN_10000570	CCACTGTCACCTTACCAGCATC	AGGCAGAGCAGTTGGCAAGAA	100
215	SmutADNA4_GLEAN_10000606	GGGGAAGATGGACAAGATGGC	TCAGGGCTCGGTGAGGGTAT	148
216	SmutADNA4_GLEAN_10000625	ACTTTCAGACGTGCGACTACCA	GGTGACATTGGCTACTACACGATC	110
217	SmutADNA4_GLEAN_10005374	ACGCTTCGGCTTCTTCTCG	GGATCTCGGTATCGCTCTGC	124
218	SmutADNA4_GLEAN_10005380	CCAGCTACGCGAGTTAGTCATG	GTCGTTGTAAGAGTCGGAAGAAGT	145
219	SmutADNA4_GLEAN_10005457	GATTACCCAGAGCACCCACG	TGACTGAGATCAATCCGAAGAAA	146
220	SmutADNA4_GLEAN_10005483	CGAACCCGTTCTCGGTCAC	CCCGCCGTTGAAGTAGTGG	116
221	SmutADNA4_GLEAN_10005501	GGACAAAGACCGCCTTGAATC	GCTGACACTCCAACTGACCCTC	101
222	SmutADNA4_GLEAN_10005556	GCCTGTTTGGGTGGTCCTATT	GACATGGTGGGCGACGAGTT	122
223	SmutADNA4_GLEAN_10005613	TGTTCTTCTCGCAGGACCACC	CCTCGGACATCTCCTTCCACTT	124
224	SmutADNA4_GLEAN_10005645	ACTGCCTGGCTTCTGGGAGAT	GCCGTTGTAGTGGTCGGTAAA	135
225	SmutADNA4_GLEAN_10005684	GGAAGCAACGGACAATCGG	AAAGCGTGAGCCTCAACCC	136
226	SmutADNA4_GLEAN_10005698	GGAACGAGTTGTTGGACGAGA	AAGAGGAAACGGTGGTGGTGT	117
227	SmutADNA4_GLEAN_10005736	TGACAGTCTACGGAGTCCTTCTTG	GTATTGAGCCTGACGCGATTT	132
228	SmutADNA4_GLEAN_10005757	CGGGCAGAGTCGAGAATCAA	TCTTCCTCAACCCAAGCACC	105
229	SmutADNA4_GLEAN_10005789	TCCACAGCATTGGCATCACC	CGAAGAGCGTGCCGTGTAAT	107
230	SmutADNA4_GLEAN_10005792	CACGCTCCTCCTCTTCCACT	GACTCGTGCGATGACTGTTGA	127
231	SmutADNA4_GLEAN_10005798	TATGGCAGACAACGCATCACA	GGCGAGGAAGACGAACAAAC	150
232	SmutADNA4_GLEAN_10005828	CTTGCTCTTTCCCGACACCC	CCATCGTCCGAACACCCTCT	143
233	SmutADNA4_GLEAN_10005893	GAGGAGGAAGACGAGGACGATT	GTGGCTCTGGAACGCAACAT	114
234	SmutADNA4_GLEAN_10005905	ATGAGGGCGAGACAATGGAA	ACTTGCGACTCGGGTTCAGC	101
235	SmutADNA4_GLEAN_10005910	ATCAGCACGGCAGAGTACAAA	TGACCTTCTCGCCCAACAC	132
236	SmutADNA4_GLEAN_10005918	AGCGACACCGTTCTACACTAACA	GCAGCACAGGTCCTTTCCAG	110
237	SmutADNA4_GLEAN_10000006	ACCCAGGATTGTCAATGTCTCG	GCTGCGGCAAGTTCTTAGCT	144
238	SmutADNA4_GLEAN_10001238	CTCATCTGTGCTATTGCCAACC	TTGCGGAGTCAACCCTTTCT	144
239	SmutADNA4_GLEAN_10001246	CGGCATCCACAAGAGCAAGT	TCGGGTCGAGGACAGGTAAA	139
240	SmutADNA4_GLEAN_10001250	CTACGGTCTAGCCGCAGGAA	GTGTAGGGATGGGTGGAGGG	121
241	SmutADNA4_GLEAN_10001266	TCTCCGTCCACGCCTACTTT	CGGTGTCAAACCGTCTTCG	142
242	SmutADNA4_GLEAN_10001272	GCTGATTTCTCGGTCGTGATT	CACCTCCTGCCACTCCTTCTT	114
243	SmutADNA4_GLEAN_10001303	CCAACACGCCTAGCAACCAC	CCATCTTCCTCATCCACCTCCT	130
244	SmutADNA4_GLEAN_10001307	CCCCTTGACCGAACAACAGT	TGTACGCCTACACGTCCCTCT	120
245	SmutADNA4_GLEAN_10001325	GACGAACCCACCAACCATTT	ACCCACAACTCCTCCAGACAA	134
246	SmutADNA4_GLEAN_10001331	GTCCGATTCGCTTAGCACTTC	TTGATGCCAGCCTCCTTGA	111
247	SmutADNA4_GLEAN_10001400	GGGCAACCTCATCATCACCT	CGAGCAAATTCCCTCCACTC	141
248	SmutADNA4_GLEAN_10000817	TGGTCAGATGTCGGGCTTCA	ATGCCGTTCTTGGTGGTGTC	117
249	SmutADNA4_GLEAN_10000823	AAAACTGTCAGACGCCACCC	CGATTGTTGAGCGAGATAGGG	147
250	SmutADNA4_GLEAN_10000829	CCACGTCCCTTATCGCAACT	AGCAAACCTCAACGAGCACA	113
251	SmutADNA4_GLEAN_10000846	GTGATTGGGTCGTTGGTAGTGA	AAGGCGTTCGTGATTGCTG	102
252	SmutADNA4_GLEAN_10000859	CGGGTCTGGTCAACTACGGT	GGCAAGAGCAGCAGCATTACA	137
253	SmutADNA4_GLEAN_10000881	TCATTCACCTTCAGTCGTGCTAC	GCTCCACCACCTTGTTCTCG	124
254	SmutADNA4_GLEAN_10000978	AGTACCGCTTGGGACCTGTG	TGGTGATCTTGCCCTTCTCG	104
255	SmutADNA4_GLEAN_10001003	CGCTATAACGGTGCTGGAGA	TGTAGATGGGTGGCTGGGAG	150
256	SmutADNA4_GLEAN_10001004	TGTGCCTGCTGGTTGTTTCC	TTGCCTGTTGAGTCCAGTATGAGA	133
257	SmutADNA4_GLEAN_10001008	TCAGTCTACTGTGACCCGTGGTT	ACCTGTCCATCGGTGAAGAGC	146
258	SmutADNA4_GLEAN_10001039	CGTCTTCACCAACACCGTCTG	GCTCATGTCCGGGTTACTGC	125
259	SmutADNA4_GLEAN_10001055	TGGCCGAAAGATCATTGTTG	AACCCAGCGGGCAGTGTA	118
260	SmutADNA4_GLEAN_10001152	GCGGAAACAGCTTGAATGGA	GGGCATCTGAGTAGGTGGAAA	116
261	SmutADNA4_GLEAN_10001188	CTGGTCCACCCTGGCATTT	GAGCAGGACTGTATGAGGTAAGAGC	141
262	SmutADNA4_GLEAN_10001465	CCCAACACCACCGCATACC	CCAGATAAAGTAGCCGTAACAGAAA	122
263	SmutADNA4_GLEAN_10001472	GTTCGGATGTCGTGTTCACC	CCGGCTTTGAGCTTGACG	132
264	SmutADNA4_GLEAN_10000301	TCCGTGCGATAAGGAGGTGT	ATCAACGCGGGAGTAGGGTC	116
265	SmutADNA4_GLEAN_10000329	ATGCGACAAGACCAAGACCG	GCCCTGCAAATTCTGAATAACC	112
266	SmutADNA4_GLEAN_10000342	ACCAACCTGGGCAAGTGTCT	GGGATGCTGGAAGCCTGAAA	140
267	SmutADNA4_GLEAN_10000346	ACATCCCGTTCGTGCTCAAC	GGCAAAGATACCTCCGATACCA	100
268	SmutADNA4_GLEAN_10000456	GTCGCCATCCTGTACTCTGCC	GCCACTTCCATTCCATCCCT	128
269	SmutADNA4_GLEAN_10002671	AAGTCGCTTGACTGCAACACC	TGTCGTCCTCGTCACCCTTT	119
270	SmutADNA4_GLEAN_10004014	TCGGTGGACAAGATTGGATTT	TGCGTCGCATTAAGCTGAGTA	116
271	SmutADNA4_GLEAN_10002344	TCTGCCTTGTCTTTGCTACTTCC	TCGTCCGTATTGGTGCCTTC	148
